# Supplementary material for: {2,2′-[Cyclo­hexane-1,2-diylbis(nitrilo­methanyl­ylidene)]diphenolato}copper(II)
Source: Acta Crystallogr Sect E Struct Rep Online. 2012 Aug 25;68(Pt 9):m1215. doi: 10.1107/S1600536812036458 (PMC3435624; doi:10.1107/S1600536812036458)
Supplement: Supplementary file 1 [file e-68-m1215-sup1.cif]

##############################################################################
#                                                                            #
# This CIF contains the data in a paper accepted for publication in          #
# Acta Crystallographica Section E. It conforms to the requirements of       #
# Notes for Authors for Acta Crystallographica Section E, and has been       #
# peer reviewed under the auspices of the IUCr Commission on Journals.       #
#                                                                            #
# Full details of the Crystallographic Information File format               #
# are given in the paper "The Crystallographic Information File (CIF):       #
# a New Standard Archive File for Crystallography" by S. R. Hall, F. H.      #
# Allen and I. D. Brown [Acta Cryst. (1991), A47, 655-685].                  #
#                                                                            #
# The current version of the core CIF dictionary is obtainable from          #
# ftp://ftp.iucr.org/pub/cif_core.dic.                                       #
#                                                                            #
# Software is freely available for graphical display of the structure(s)     #
# in this CIF. For information consult the CIF software page                 #
# http://www.iucr.org/resources/cif/software.                                #
#                                                                            #
# This file may be used for bona fide research purposes within the           #
# scientific community so long as proper attribution is given to the journal # 
# article from which it was obtained.                                        #
#                                                                            #
##############################################################################
data_I
_audit_creation_method     SHELXL97
_chemical_name_systematic
;
{2,2'-[Cyclohexane-1,2-diylbis(nitrilomethanylylidene)]diphenolato}copper(II)
;
_chemical_name_common     ?
_chemical_formula_moiety     'C20 H20 Cu N2 O2'
_chemical_formula_sum     'C20 H20 Cu N2 O2'
_chemical_formula_iupac     '[Cu (C20 H20 N2 O2)]'
_chemical_formula_weight     383.93
_chemical_melting_point     ?
_symmetry_cell_setting     monoclinic
_symmetry_space_group_name_H-M     'P 21/c'
_symmetry_space_group_name_Hall     '-P 2ybc'
loop_
    _symmetry_equiv_pos_as_xyz
    'x, y, z'
    '-x, y+1/2, -z+1/2'
    '-x, -y, -z'
    'x, -y-1/2, z-1/2'
_cell_length_a     12.254(7)
_cell_length_b     24.302(14)
_cell_length_c     12.297(7)
_cell_angle_alpha     90.00
_cell_angle_beta     108.654(9)
_cell_angle_gamma     90.00
_cell_volume     3469(4)
_cell_formula_units_Z     8
_cell_measurement_reflns_used     5789
_cell_measurement_theta_min     1.88
_cell_measurement_theta_max     25.29
_cell_measurement_temperature     296(2)
_exptl_crystal_description     block
_exptl_crystal_colour     'dark green'
_exptl_crystal_size_max     0.38
_exptl_crystal_size_mid     0.24
_exptl_crystal_size_min     0.21
_exptl_crystal_density_diffrn     1.470
_exptl_crystal_density_meas     ?
_exptl_crystal_density_method     'not measured'
_exptl_crystal_F_000     1592
_exptl_absorpt_coefficient_mu     1.274
_exptl_absorpt_correction_type     multi-scan
_exptl_absorpt_process_details     '(SADABS; Sheldrick, 2004)'
_exptl_absorpt_correction_T_min     0.700
_exptl_absorpt_correction_T_max     0.765
_exptl_special_details     ?
_diffrn_ambient_temperature     296(2)
_diffrn_radiation_type     MoK\a
_diffrn_radiation_wavelength     0.71073
_diffrn_radiation_source     'fine-focus sealed tube'
_diffrn_radiation_monochromator     graphite
_diffrn_measurement_device_type     'Bruker SMART 1K CCD area-detector'
_diffrn_measurement_method     'Thin-slice \w'
_diffrn_detector_area_resol_mean     ?
_diffrn_reflns_number     16804
_diffrn_reflns_av_R_equivalents     0.1543
_diffrn_reflns_av_sigmaI/netI     0.1924
_diffrn_reflns_theta_min     1.68
_diffrn_reflns_theta_max     25.10
_diffrn_reflns_theta_full     25.10
_diffrn_measured_fraction_theta_max     0.995
_diffrn_measured_fraction_theta_full     0.995
_diffrn_reflns_limit_h_min     -12
_diffrn_reflns_limit_h_max     14
_diffrn_reflns_limit_k_min     -28
_diffrn_reflns_limit_k_max     20
_diffrn_reflns_limit_l_min     -14
_diffrn_reflns_limit_l_max     14
_diffrn_standards_number     ?
_diffrn_standards_interval_count     ?
_diffrn_standards_interval_time     ?
_diffrn_standards_decay_%     ?
_refine_special_details
;
Refinement of <i>F</i>^2^ against ALL reflections. The weighted <i>R</i>-factor
<i>wR</i> and goodness of fit <i>S</i> are based on <i>F</i>^2^, conventional
<i>R</i>-factors <i>R</i> are based on <i>F</i>, with <i>F</i> set to zero for
negative <i>F</i>^2^. The threshold expression of <i>F</i>^2^ >
\s(<i>F</i>^2^) is used only for calculating <i>R</i>-factors(gt) <i>etc</i>.
and is not relevant to the choice of reflections for refinement.
<i>R</i>-factors based on <i>F</i>^2^ are statistically about twice as large
as those based on <i>F</i>, and <i>R</i>- factors based on ALL data will be
even larger.
;
_reflns_number_total     6164
_reflns_number_gt     2285
_reflns_threshold_expression     I>2sigma(I)
_refine_ls_structure_factor_coef     Fsqd
_refine_ls_matrix_type     full
_refine_ls_R_factor_all     0.2180
_refine_ls_R_factor_gt     0.0851
_refine_ls_wR_factor_gt     0.1753
_refine_ls_wR_factor_ref     0.2482
_refine_ls_goodness_of_fit_ref     0.952
_refine_ls_restrained_S_all     0.952
_refine_ls_number_reflns     6164
_refine_ls_number_parameters     451
_refine_ls_number_restraints     0
_refine_ls_hydrogen_treatment     constr
_refine_ls_weighting_scheme     calc
_refine_ls_weighting_details
         'calc w=1/[\s^2^(Fo^2^)+(0.0984P)^2^+0.0000P] where P=(Fo^2^+2Fc^2^)/3'
_atom_sites_solution_hydrogens     geom
_atom_sites_solution_primary     direct
_atom_sites_solution_secondary     difmap
_refine_ls_shift/su_max     0.000
_refine_ls_shift/su_mean     0.000
_refine_diff_density_max     0.586
_refine_diff_density_min     -0.907
_refine_ls_extinction_method     none
_refine_ls_extinction_coef     ?
loop_
    _atom_type_symbol
    _atom_type_description
    _atom_type_scat_dispersion_real
    _atom_type_scat_dispersion_imag
    _atom_type_scat_source
    'C' 'C' 0.0033 0.0016
                         'International Tables Vol C Tables 4.2.6.8 and 6.1.1.4'
    'H' 'H' 0.0000 0.0000
                         'International Tables Vol C Tables 4.2.6.8 and 6.1.1.4'
    'N' 'N' 0.0061 0.0033
                         'International Tables Vol C Tables 4.2.6.8 and 6.1.1.4'
    'O' 'O' 0.0106 0.0060
                         'International Tables Vol C Tables 4.2.6.8 and 6.1.1.4'
    'Cu' 'Cu' 0.3201 1.2651
                         'International Tables Vol C Tables 4.2.6.8 and 6.1.1.4'
_computing_data_collection     'SMART (Bruker, 2001)'
_computing_cell_refinement     'SAINT (Bruker, 2001)'
_computing_data_reduction     'SAINT (Bruker, 2001)'
_computing_structure_solution     'SHELXS97 (Sheldrick, 2008)'
_computing_structure_refinement     'SHELXL97 (Sheldrick, 2008)'
_computing_molecular_graphics     'SHELXTL (Sheldrick, 2008)'
_computing_publication_material     'SHELXTL (Sheldrick, 2008)'
loop_
    _atom_site_type_symbol
    _atom_site_label
    _atom_site_fract_x
    _atom_site_fract_y
    _atom_site_fract_z
    _atom_site_U_iso_or_equiv
    _atom_site_adp_type
    _atom_site_calc_flag
    _atom_site_refinement_flags
    _atom_site_occupancy
    _atom_site_symmetry_multiplicity
    _atom_site_disorder_assembly
    _atom_site_disorder_group
    Cu Cu2 0.07642(10) 0.68998(5) -0.02055(9) 0.0691(5) Uani d . 1 1 . .
    Cu Cu1 0.65609(10) 0.52703(5) -0.00444(9) 0.0730(5) Uani d . 1 1 . .
    N N3 0.0935(6) 0.6996(3) 0.1397(6) 0.0561(19) Uani d . 1 1 . .
    O O1 0.6408(6) 0.5123(3) -0.1601(5) 0.0772(19) Uani d . 1 1 . .
    O O4 0.0387(6) 0.6869(3) -0.1822(5) 0.079(2) Uani d . 1 1 . .
    O O2 0.6494(5) 0.6020(3) -0.0361(5) 0.0737(19) Uani d . 1 1 . .
    O O3 0.2034(6) 0.7338(3) -0.0150(5) 0.087(2) Uani d . 1 1 . .
    N N2 0.6614(6) 0.5371(4) 0.1548(6) 0.068(2) Uani d . 1 1 . .
    N N4 -0.0362(6) 0.6365(3) -0.0166(6) 0.065(2) Uani d . 1 1 . .
    N N1 0.6748(7) 0.4505(4) 0.0359(7) 0.073(2) Uani d . 1 1 . .
    C C27 0.1706(9) 0.7314(4) 0.2108(7) 0.063(3) Uani d . 1 1 . .
    H H9A 0.1679 0.7345 0.2853 0.075 Uiso calc R 1 1 . .
    C C7 0.6501(8) 0.4090(5) -0.0335(9) 0.075(3) Uani d . 1 1 . .
    H H10A 0.6530 0.3740 -0.0018 0.089 Uiso calc R 1 1 . .
    C C33 0.2746(10) 0.7626(4) 0.0725(7) 0.076(3) Uani d . 1 1 . .
    C C35 -0.1253(8) 0.6263(4) -0.2210(8) 0.064(3) Uani d . 1 1 . .
    C C28 0.2585(8) 0.7616(4) 0.1829(7) 0.059(2) Uani d . 1 1 . .
    C C6 0.6184(8) 0.4131(5) -0.1561(9) 0.071(3) Uani d . 1 1 . .
    C C26 0.0031(9) 0.6724(4) 0.1748(7) 0.072(3) Uani d . 1 1 . .
    H H15A -0.0644 0.6966 0.1523 0.086 Uiso calc R 1 1 . .
    C C29 0.3376(9) 0.7924(4) 0.2709(8) 0.073(3) Uani d . 1 1 . .
    H H16A 0.3287 0.7927 0.3432 0.087 Uiso calc R 1 1 . .
    C C9 0.8436(9) 0.4491(4) 0.2040(8) 0.087(3) Uani d . 1 1 . .
    H H17A 0.8628 0.4844 0.1779 0.104 Uiso calc R 1 1 . .
    H H17B 0.8807 0.4205 0.1735 0.104 Uiso calc R 1 1 . .
    C C36 -0.0496(10) 0.6608(4) -0.2540(9) 0.074(3) Uani d . 1 1 . .
    C C14 0.6652(8) 0.5840(5) 0.2028(8) 0.077(3) Uani d . 1 1 . .
    H H19A 0.6650 0.5836 0.2783 0.092 Uiso calc R 1 1 . .
    C C30 0.4247(9) 0.8213(4) 0.2556(9) 0.083(3) Uani d . 1 1 . .
    H H20A 0.4754 0.8411 0.3154 0.099 Uiso calc R 1 1 . .
    C C15 0.6698(8) 0.6367(5) 0.1546(8) 0.066(3) Uani d . 1 1 . .
    C C10 0.8874(10) 0.4472(5) 0.3359(9) 0.101(4) Uani d . 1 1 . .
    H H22A 0.9697 0.4541 0.3633 0.121 Uiso calc R 1 1 . .
    H H22B 0.8741 0.4108 0.3616 0.121 Uiso calc R 1 1 . .
    C C34 -0.1134(8) 0.6147(4) -0.1020(8) 0.071(3) Uani d . 1 1 . .
    H H23A -0.1647 0.5900 -0.0867 0.085 Uiso calc R 1 1 . .
    C C8 0.7139(9) 0.4409(4) 0.1610(8) 0.079(3) Uani d . 1 1 . .
    H H25A 0.6937 0.4037 0.1786 0.095 Uiso calc R 1 1 . .
    C C20 0.6627(8) 0.6437(5) 0.0351(8) 0.070(3) Uani d . 1 1 . .
    C C21 -0.0296(8) 0.6198(4) 0.1019(7) 0.067(3) Uani d . 1 1 . .
    H H27A -0.1044 0.6061 0.1029 0.081 Uiso calc R 1 1 . .
    C C25 0.0285(10) 0.6593(5) 0.3008(8) 0.093(4) Uani d . 1 1 . .
    H H28A -0.0411 0.6460 0.3134 0.112 Uiso calc R 1 1 . .
    H H28B 0.0523 0.6926 0.3456 0.112 Uiso calc R 1 1 . .
    C C32 0.3642(10) 0.7920(5) 0.0599(8) 0.095(4) Uani d . 1 1 . .
    H H29A 0.3757 0.7921 -0.0113 0.114 Uiso calc R 1 1 . .
    C C13 0.6537(9) 0.4835(5) 0.2104(8) 0.080(3) Uani d . 1 1 . .
    H H30A 0.5721 0.4734 0.1866 0.096 Uiso calc R 1 1 . .
    C C22 0.0633(9) 0.5749(4) 0.1442(9) 0.085(3) Uani d . 1 1 . .
    H H31A 0.0370 0.5411 0.1017 0.102 Uiso calc R 1 1 . .
    H H31B 0.1334 0.5864 0.1304 0.102 Uiso calc R 1 1 . .
    C C37 -0.0656(10) 0.6652(4) -0.3730(8) 0.086(3) Uani d . 1 1 . .
    H H32A -0.0173 0.6878 -0.3982 0.103 Uiso calc R 1 1 . .
    C C40 -0.2150(10) 0.5986(4) -0.3064(10) 0.094(3) Uani d . 1 1 . .
    H H33A -0.2652 0.5757 -0.2845 0.112 Uiso calc R 1 1 . .
    C C38 -0.1520(10) 0.6365(5) -0.4513(8) 0.089(3) Uani d . 1 1 . .
    H H34A -0.1582 0.6386 -0.5286 0.106 Uiso calc R 1 1 . .
    C C4 0.5544(10) 0.3658(6) -0.3380(11) 0.097(4) Uani d . 1 1 . .
    H H35A 0.5330 0.3334 -0.3795 0.117 Uiso calc R 1 1 . .
    C C31 0.4363(9) 0.8206(5) 0.1457(9) 0.089(3) Uani d . 1 1 . .
    H H36A 0.4956 0.8406 0.1323 0.107 Uiso calc R 1 1 . .
    C C5 0.5867(9) 0.3652(5) -0.2215(10) 0.086(3) Uani d . 1 1 . .
    H H37A 0.5879 0.3318 -0.1841 0.104 Uiso calc R 1 1 . .
    C C11 0.8252(10) 0.4904(5) 0.3863(9) 0.095(4) Uani d . 1 1 . .
    H H38A 0.8523 0.4876 0.4694 0.114 Uiso calc R 1 1 . .
    H H38B 0.8437 0.5269 0.3657 0.114 Uiso calc R 1 1 . .
    C C23 0.0879(10) 0.5643(5) 0.2720(10) 0.100(4) Uani d . 1 1 . .
    H H39A 0.0194 0.5494 0.2844 0.120 Uiso calc R 1 1 . .
    H H39B 0.1486 0.5370 0.2976 0.120 Uiso calc R 1 1 . .
    C C24 0.1237(11) 0.6157(5) 0.3420(9) 0.101(4) Uani d . 1 1 . .
    H H40A 0.1949 0.6296 0.3339 0.121 Uiso calc R 1 1 . .
    H H40B 0.1370 0.6075 0.4224 0.121 Uiso calc R 1 1 . .
    C C2 0.5839(9) 0.4640(5) -0.3347(8) 0.088(3) Uani d . 1 1 . .
    H H47A 0.5844 0.4965 -0.3745 0.106 Uiso calc R 1 1 . .
    C C19 0.6704(9) 0.6972(5) -0.0004(10) 0.084(3) Uani d . 1 1 . .
    H H42A 0.6655 0.7028 -0.0767 0.101 Uiso calc R 1 1 . .
    C C1 0.6139(9) 0.4644(5) -0.2133(9) 0.075(3) Uani d . 1 1 . .
    C C18 0.6845(9) 0.7424(5) 0.0686(11) 0.094(4) Uani d . 1 1 . .
    H H43A 0.6902 0.7774 0.0402 0.113 Uiso calc R 1 1 . .
    C C17 0.6903(10) 0.7347(5) 0.1852(11) 0.097(4) Uani d . 1 1 . .
    H H45A 0.6978 0.7648 0.2337 0.116 Uiso calc R 1 1 . .
    C C16 0.6847(10) 0.6836(6) 0.2241(9) 0.094(4) Uani d . 1 1 . .
    H H44A 0.6909 0.6791 0.3009 0.113 Uiso calc R 1 1 . .
    C C3 0.5537(10) 0.4146(6) -0.3935(10) 0.102(4) Uani d . 1 1 . .
    H H48A 0.5324 0.4147 -0.4732 0.123 Uiso calc R 1 1 . .
    C C39 -0.2283(10) 0.6053(5) -0.4203(10) 0.099(4) Uani d . 1 1 . .
    H H49A -0.2893 0.5885 -0.4759 0.119 Uiso calc R 1 1 . .
    C C12 0.6981(9) 0.4823(5) 0.3433(9) 0.092(3) Uani d . 1 1 . .
    H H50A 0.6609 0.5112 0.3730 0.110 Uiso calc R 1 1 . .
    H H50B 0.6788 0.4473 0.3702 0.110 Uiso calc R 1 1 . .
loop_
    _atom_site_aniso_label
    _atom_site_aniso_U_11
    _atom_site_aniso_U_22
    _atom_site_aniso_U_33
    _atom_site_aniso_U_12
    _atom_site_aniso_U_13
    _atom_site_aniso_U_23
    Cu2 0.0735(9) 0.0951(9) 0.0377(6) -0.0100(8) 0.0163(5) -0.0016(6)
    Cu1 0.0678(9) 0.0969(10) 0.0496(7) 0.0040(8) 0.0120(6) 0.0010(6)
    N3 0.046(5) 0.082(5) 0.044(4) 0.004(4) 0.019(4) 0.006(4)
    O1 0.076(5) 0.097(5) 0.051(4) -0.007(4) 0.010(3) -0.005(4)
    O4 0.079(5) 0.108(5) 0.050(4) -0.032(4) 0.020(3) -0.008(4)
    O2 0.077(5) 0.096(5) 0.047(4) 0.001(4) 0.016(3) -0.001(3)
    O3 0.089(5) 0.145(6) 0.029(3) -0.047(5) 0.019(3) -0.001(4)
    N2 0.052(5) 0.090(6) 0.053(5) 0.012(5) 0.002(4) 0.009(5)
    N4 0.060(5) 0.092(6) 0.044(4) -0.007(5) 0.019(4) 0.001(4)
    N1 0.063(6) 0.093(6) 0.058(5) 0.001(5) 0.012(4) -0.006(5)
    C27 0.081(7) 0.076(7) 0.029(4) 0.002(6) 0.015(5) -0.001(4)
    C7 0.052(6) 0.097(8) 0.077(7) 0.001(6) 0.026(6) 0.003(6)
    C33 0.083(8) 0.095(8) 0.040(5) -0.006(7) 0.007(5) 0.006(5)
    C35 0.048(6) 0.081(7) 0.056(6) -0.004(6) 0.005(5) -0.006(5)
    C28 0.062(6) 0.063(6) 0.048(5) -0.001(5) 0.012(5) 0.010(5)
    C6 0.049(6) 0.101(8) 0.066(7) 0.004(6) 0.023(5) -0.011(7)
    C26 0.072(7) 0.107(8) 0.046(5) 0.001(6) 0.032(5) 0.001(5)
    C29 0.072(7) 0.094(8) 0.046(5) 0.006(7) 0.008(5) -0.008(5)
    C9 0.088(9) 0.102(8) 0.061(6) 0.018(7) 0.010(6) 0.005(6)
    C36 0.077(8) 0.079(7) 0.065(6) -0.014(7) 0.022(6) -0.007(6)
    C14 0.075(8) 0.097(9) 0.053(6) 0.021(7) 0.012(5) -0.001(6)
    C30 0.060(7) 0.102(9) 0.073(7) -0.016(7) 0.005(6) -0.013(6)
    C15 0.056(6) 0.083(7) 0.054(6) 0.001(6) 0.011(5) -0.010(6)
    C10 0.094(9) 0.125(10) 0.064(7) 0.010(8) 0.000(6) 0.022(7)
    C34 0.055(6) 0.096(7) 0.059(6) -0.014(6) 0.015(5) 0.004(6)
    C8 0.081(8) 0.091(8) 0.054(6) -0.008(7) 0.006(6) 0.008(6)
    C20 0.056(7) 0.091(8) 0.056(6) 0.010(6) 0.006(5) 0.006(6)
    C21 0.054(6) 0.098(8) 0.048(5) -0.002(6) 0.014(5) 0.011(5)
    C25 0.097(9) 0.136(10) 0.054(6) -0.026(9) 0.035(6) 0.000(7)
    C32 0.091(9) 0.140(10) 0.047(6) -0.047(8) 0.013(6) 0.009(6)
    C13 0.075(8) 0.109(9) 0.053(6) 0.012(7) 0.018(6) 0.003(6)
    C22 0.076(8) 0.097(8) 0.075(7) -0.006(7) 0.015(6) 0.014(6)
    C37 0.107(9) 0.109(8) 0.040(5) -0.002(7) 0.021(6) -0.002(6)
    C40 0.094(9) 0.101(9) 0.076(8) -0.013(7) 0.013(7) -0.001(7)
    C38 0.094(9) 0.117(9) 0.043(5) 0.000(8) 0.004(6) -0.017(6)
    C4 0.083(9) 0.129(11) 0.086(9) 0.005(9) 0.036(7) -0.040(8)
    C31 0.072(7) 0.123(10) 0.065(7) -0.019(7) 0.012(6) 0.008(7)
    C5 0.083(8) 0.087(8) 0.098(9) 0.005(7) 0.041(7) -0.016(7)
    C11 0.115(10) 0.093(8) 0.071(7) 0.007(8) 0.022(7) 0.005(6)
    C23 0.084(8) 0.122(10) 0.085(8) -0.008(8) 0.016(7) 0.039(8)
    C24 0.102(10) 0.132(10) 0.059(7) -0.030(9) 0.012(7) 0.021(7)
    C2 0.081(8) 0.133(10) 0.051(6) 0.000(8) 0.023(6) -0.009(7)
    C19 0.092(9) 0.083(8) 0.075(7) -0.007(7) 0.022(6) -0.003(7)
    C1 0.059(7) 0.101(9) 0.066(7) 0.006(7) 0.020(6) -0.003(7)
    C18 0.075(8) 0.102(10) 0.100(10) -0.005(7) 0.019(7) 0.014(8)
    C17 0.092(9) 0.095(9) 0.095(10) 0.004(8) 0.016(7) -0.018(8)
    C16 0.096(9) 0.116(10) 0.061(7) 0.020(9) 0.010(6) -0.002(8)
    C3 0.094(9) 0.136(11) 0.068(8) 0.002(9) 0.015(7) -0.040(9)
    C39 0.079(9) 0.139(11) 0.061(7) -0.019(8) -0.002(6) -0.023(7)
    C12 0.074(8) 0.132(10) 0.071(7) -0.004(7) 0.025(6) 0.007(7)
_geom_special_details
;
All e.s.d.'s (except the e.s.d. in the dihedral angle between two l.s. planes)
are estimated using the full covariance matrix. The cell e.s.d.'s are taken
into account individually in the estimation of e.s.d.'s in distances, angles
and torsion angles; correlations between e.s.d.'s in cell parameters are only
used when they are defined by crystal symmetry. An approximate (isotropic)
treatment of cell e.s.d.'s is used for estimating e.s.d.'s involving l.s.
planes.
;
loop_
    _geom_bond_atom_site_label_1
    _geom_bond_atom_site_label_2
    _geom_bond_site_symmetry_2
    _geom_bond_distance
    _geom_bond_publ_flag
    Cu2 O3 . 1.868(6) y
    Cu2 O4 . 1.893(6) y
    Cu2 N4 . 1.907(8) y
    Cu2 N3 . 1.929(7) y
    Cu1 O2 . 1.859(7) y
    Cu1 O1 . 1.897(6) y
    Cu1 N1 . 1.920(9) y
    Cu1 N2 . 1.954(8) y
    N3 C27 . 1.312(10) ?
    N3 C26 . 1.468(11) ?
    O1 C1 . 1.325(11) ?
    O4 C36 . 1.320(11) ?
    O2 C20 . 1.315(11) ?
    O3 C33 . 1.345(11) ?
    N2 C14 . 1.278(11) ?
    N2 C13 . 1.488(12) ?
    N4 C34 . 1.283(10) ?
    N4 C21 . 1.489(10) ?
    N1 C7 . 1.293(11) ?
    N1 C8 . 1.475(11) ?
    C27 C28 . 1.434(12) ?
    C27 H9A . 0.9300 ?
    C7 C6 . 1.435(12) ?
    C7 H10A . 0.9300 ?
    C33 C32 . 1.359(13) ?
    C33 C28 . 1.434(12) ?
    C35 C36 . 1.404(12) ?
    C35 C40 . 1.423(13) ?
    C35 C34 . 1.451(12) ?
    C28 C29 . 1.414(12) ?
    C6 C5 . 1.398(13) ?
    C6 C1 . 1.423(13) ?
    C26 C25 . 1.514(11) ?
    C26 C21 . 1.539(12) ?
    C26 H15A . 0.9800 ?
    C29 C30 . 1.340(13) ?
    C29 H16A . 0.9300 ?
    C9 C8 . 1.519(13) ?
    C9 C10 . 1.537(12) ?
    C9 H17A . 0.9700 ?
    C9 H17B . 0.9700 ?
    C36 C37 . 1.417(12) ?
    C14 C15 . 1.418(13) ?
    C14 H19A . 0.9300 ?
    C30 C31 . 1.404(13) ?
    C30 H20A . 0.9300 ?
    C15 C16 . 1.402(13) ?
    C15 C20 . 1.454(12) ?
    C10 C11 . 1.539(14) ?
    C10 H22A . 0.9700 ?
    C10 H22B . 0.9700 ?
    C34 H23A . 0.9300 ?
    C8 C13 . 1.507(13) ?
    C8 H25A . 0.9800 ?
    C20 C19 . 1.386(13) ?
    C21 C22 . 1.543(12) ?
    C21 H27A . 0.9800 ?
    C25 C24 . 1.537(14) ?
    C25 H28A . 0.9700 ?
    C25 H28B . 0.9700 ?
    C32 C31 . 1.336(13) ?
    C32 H29A . 0.9300 ?
    C13 C12 . 1.548(12) ?
    C13 H30A . 0.9800 ?
    C22 C23 . 1.524(13) ?
    C22 H31A . 0.9700 ?
    C22 H31B . 0.9700 ?
    C37 C38 . 1.372(13) ?
    C37 H32A . 0.9300 ?
    C40 C39 . 1.367(14) ?
    C40 H33A . 0.9300 ?
    C38 C39 . 1.350(14) ?
    C38 H34A . 0.9300 ?
    C4 C5 . 1.359(14) ?
    C4 C3 . 1.366(15) ?
    C4 H35A . 0.9300 ?
    C31 H36A . 0.9300 ?
    C5 H37A . 0.9300 ?
    C11 C12 . 1.489(13) ?
    C11 H38A . 0.9700 ?
    C11 H38B . 0.9700 ?
    C23 C24 . 1.501(14) ?
    C23 H39A . 0.9700 ?
    C23 H39B . 0.9700 ?
    C24 H40A . 0.9700 ?
    C24 H40B . 0.9700 ?
    C2 C3 . 1.390(14) ?
    C2 C1 . 1.418(13) ?
    C2 H47A . 0.9300 ?
    C19 C18 . 1.364(14) ?
    C19 H42A . 0.9300 ?
    C18 C17 . 1.425(15) ?
    C18 H43A . 0.9300 ?
    C17 C16 . 1.340(14) ?
    C17 H45A . 0.9300 ?
    C16 H44A . 0.9300 ?
    C3 H48A . 0.9300 ?
    C39 H49A . 0.9300 ?
    C12 H50A . 0.9700 ?
    C12 H50B . 0.9700 ?
loop_
    _geom_angle_atom_site_label_1
    _geom_angle_atom_site_label_2
    _geom_angle_atom_site_label_3
    _geom_angle_site_symmetry_1
    _geom_angle_site_symmetry_3
    _geom_angle
    _geom_angle_publ_flag
    O3 Cu2 O4 . . 89.0(3) ?
    O3 Cu2 N4 . . 171.1(3) ?
    O4 Cu2 N4 . . 93.7(3) ?
    O3 Cu2 N3 . . 94.4(3) ?
    O4 Cu2 N3 . . 171.2(3) ?
    N4 Cu2 N3 . . 84.2(3) ?
    O2 Cu1 O1 . . 89.4(3) ?
    O2 Cu1 N1 . . 175.6(3) ?
    O1 Cu1 N1 . . 92.5(3) ?
    O2 Cu1 N2 . . 94.1(3) ?
    O1 Cu1 N2 . . 174.9(3) ?
    N1 Cu1 N2 . . 84.2(4) ?
    C27 N3 C26 . . 121.2(7) ?
    C27 N3 Cu2 . . 124.9(6) ?
    C26 N3 Cu2 . . 113.6(5) ?
    C1 O1 Cu1 . . 126.3(6) ?
    C36 O4 Cu2 . . 126.4(6) ?
    C20 O2 Cu1 . . 128.8(6) ?
    C33 O3 Cu2 . . 130.3(6) ?
    C14 N2 C13 . . 124.6(9) ?
    C14 N2 Cu1 . . 124.0(7) ?
    C13 N2 Cu1 . . 111.3(6) ?
    C34 N4 C21 . . 118.9(8) ?
    C34 N4 Cu2 . . 127.7(7) ?
    C21 N4 Cu2 . . 113.4(6) ?
    C7 N1 C8 . . 119.7(9) ?
    C7 N1 Cu1 . . 127.0(7) ?
    C8 N1 Cu1 . . 113.2(7) ?
    N3 C27 C28 . . 125.3(8) ?
    N3 C27 H9A . . 117.4 ?
    C28 C27 H9A . . 117.4 ?
    N1 C7 C6 . . 124.5(10) ?
    N1 C7 H10A . . 117.8 ?
    C6 C7 H10A . . 117.8 ?
    O3 C33 C32 . . 121.6(9) ?
    O3 C33 C28 . . 119.8(10) ?
    C32 C33 C28 . . 118.6(9) ?
    C36 C35 C40 . . 119.7(10) ?
    C36 C35 C34 . . 123.0(8) ?
    C40 C35 C34 . . 117.2(10) ?
    C29 C28 C27 . . 118.2(9) ?
    C29 C28 C33 . . 116.5(9) ?
    C27 C28 C33 . . 125.3(9) ?
    C5 C6 C1 . . 119.0(10) ?
    C5 C6 C7 . . 118.6(11) ?
    C1 C6 C7 . . 122.4(10) ?
    N3 C26 C25 . . 117.9(8) ?
    N3 C26 C21 . . 106.4(7) ?
    C25 C26 C21 . . 110.6(8) ?
    N3 C26 H15A . . 107.1 ?
    C25 C26 H15A . . 107.1 ?
    C21 C26 H15A . . 107.1 ?
    C30 C29 C28 . . 123.5(10) ?
    C30 C29 H16A . . 118.2 ?
    C28 C29 H16A . . 118.2 ?
    C8 C9 C10 . . 109.7(9) ?
    C8 C9 H17A . . 109.7 ?
    C10 C9 H17A . . 109.7 ?
    C8 C9 H17B . . 109.7 ?
    C10 C9 H17B . . 109.7 ?
    H17A C9 H17B . . 108.2 ?
    O4 C36 C35 . . 124.8(9) ?
    O4 C36 C37 . . 117.9(10) ?
    C35 C36 C37 . . 117.3(9) ?
    N2 C14 C15 . . 127.8(9) ?
    N2 C14 H19A . . 116.1 ?
    C15 C14 H19A . . 116.1 ?
    C29 C30 C31 . . 117.3(10) ?
    C29 C30 H20A . . 121.3 ?
    C31 C30 H20A . . 121.3 ?
    C16 C15 C14 . . 119.6(10) ?
    C16 C15 C20 . . 118.3(10) ?
    C14 C15 C20 . . 122.0(9) ?
    C9 C10 C11 . . 110.7(8) ?
    C9 C10 H22A . . 109.5 ?
    C11 C10 H22A . . 109.5 ?
    C9 C10 H22B . . 109.5 ?
    C11 C10 H22B . . 109.5 ?
    H22A C10 H22B . . 108.1 ?
    N4 C34 C35 . . 123.7(9) ?
    N4 C34 H23A . . 118.2 ?
    C35 C34 H23A . . 118.2 ?
    N1 C8 C13 . . 105.9(8) ?
    N1 C8 C9 . . 107.3(8) ?
    C13 C8 C9 . . 111.2(9) ?
    N1 C8 H25A . . 110.7 ?
    C13 C8 H25A . . 110.7 ?
    C9 C8 H25A . . 110.7 ?
    O2 C20 C19 . . 121.3(9) ?
    O2 C20 C15 . . 122.5(10) ?
    C19 C20 C15 . . 116.1(10) ?
    N4 C21 C26 . . 105.5(7) ?
    N4 C21 C22 . . 109.0(7) ?
    C26 C21 C22 . . 111.5(8) ?
    N4 C21 H27A . . 110.3 ?
    C26 C21 H27A . . 110.3 ?
    C22 C21 H27A . . 110.3 ?
    C26 C25 C24 . . 111.6(9) ?
    C26 C25 H28A . . 109.3 ?
    C24 C25 H28A . . 109.3 ?
    C26 C25 H28B . . 109.3 ?
    C24 C25 H28B . . 109.3 ?
    H28A C25 H28B . . 108.0 ?
    C31 C32 C33 . . 122.6(11) ?
    C31 C32 H29A . . 118.7 ?
    C33 C32 H29A . . 118.7 ?
    N2 C13 C8 . . 107.8(8) ?
    N2 C13 C12 . . 116.7(9) ?
    C8 C13 C12 . . 111.1(8) ?
    N2 C13 H30A . . 106.9 ?
    C8 C13 H30A . . 106.9 ?
    C12 C13 H30A . . 106.9 ?
    C23 C22 C21 . . 110.4(9) ?
    C23 C22 H31A . . 109.6 ?
    C21 C22 H31A . . 109.6 ?
    C23 C22 H31B . . 109.6 ?
    C21 C22 H31B . . 109.6 ?
    H31A C22 H31B . . 108.1 ?
    C38 C37 C36 . . 120.5(11) ?
    C38 C37 H32A . . 119.8 ?
    C36 C37 H32A . . 119.8 ?
    C39 C40 C35 . . 120.7(11) ?
    C39 C40 H33A . . 119.6 ?
    C35 C40 H33A . . 119.6 ?
    C39 C38 C37 . . 122.4(10) ?
    C39 C38 H34A . . 118.8 ?
    C37 C38 H34A . . 118.8 ?
    C5 C4 C3 . . 119.3(12) ?
    C5 C4 H35A . . 120.3 ?
    C3 C4 H35A . . 120.3 ?
    C32 C31 C30 . . 121.4(11) ?
    C32 C31 H36A . . 119.3 ?
    C30 C31 H36A . . 119.3 ?
    C4 C5 C6 . . 122.1(11) ?
    C4 C5 H37A . . 119.0 ?
    C6 C5 H37A . . 119.0 ?
    C12 C11 C10 . . 111.3(10) ?
    C12 C11 H38A . . 109.4 ?
    C10 C11 H38A . . 109.4 ?
    C12 C11 H38B . . 109.4 ?
    C10 C11 H38B . . 109.4 ?
    H38A C11 H38B . . 108.0 ?
    C24 C23 C22 . . 112.1(9) ?
    C24 C23 H39A . . 109.2 ?
    C22 C23 H39A . . 109.2 ?
    C24 C23 H39B . . 109.2 ?
    C22 C23 H39B . . 109.2 ?
    H39A C23 H39B . . 107.9 ?
    C23 C24 C25 . . 109.5(9) ?
    C23 C24 H40A . . 109.8 ?
    C25 C24 H40A . . 109.8 ?
    C23 C24 H40B . . 109.8 ?
    C25 C24 H40B . . 109.8 ?
    H40A C24 H40B . . 108.2 ?
    C3 C2 C1 . . 119.3(11) ?
    C3 C2 H47A . . 120.3 ?
    C1 C2 H47A . . 120.3 ?
    C18 C19 C20 . . 124.6(11) ?
    C18 C19 H42A . . 117.7 ?
    C20 C19 H42A . . 117.7 ?
    O1 C1 C2 . . 117.7(10) ?
    O1 C1 C6 . . 124.1(9) ?
    C2 C1 C6 . . 118.1(10) ?
    C19 C18 C17 . . 118.5(11) ?
    C19 C18 H43A . . 120.8 ?
    C17 C18 H43A . . 120.8 ?
    C16 C17 C18 . . 119.2(11) ?
    C16 C17 H45A . . 120.4 ?
    C18 C17 H45A . . 120.4 ?
    C17 C16 C15 . . 123.2(11) ?
    C17 C16 H44A . . 118.4 ?
    C15 C16 H44A . . 118.4 ?
    C4 C3 C2 . . 122.1(11) ?
    C4 C3 H48A . . 119.0 ?
    C2 C3 H48A . . 119.0 ?
    C38 C39 C40 . . 119.3(10) ?
    C38 C39 H49A . . 120.3 ?
    C40 C39 H49A . . 120.3 ?
    C11 C12 C13 . . 110.3(9) ?
    C11 C12 H50A . . 109.6 ?
    C13 C12 H50A . . 109.6 ?
    C11 C12 H50B . . 109.6 ?
    C13 C12 H50B . . 109.6 ?
    H50A C12 H50B . . 108.1 ?
data_global
_journal_date_recd_electronic     2012-08-06
_journal_date_accepted     2012-08-21
_journal_name_full     'Acta Crystallographica, Section E'
_journal_year     2012
_journal_volume     68
_journal_issue      9
_journal_page_first     m1215
_journal_page_last     m1215
_journal_paper_category     QM
_journal_paper_doi     10.1107/S1600536812036458
_journal_coeditor_code     FF2080
_publ_contact_author_name     'Dr. Shunsheng Zhao'
_publ_contact_author_address
;
College of Chemistry and Chemical Engineering
Xi'an University of Science and Technology
Xi'an 710054
Shaanxi
People's Republic of China
;
_publ_contact_author_email     shshzhao@xust.edu.cn
_publ_contact_author_fax     ?
_publ_contact_author_phone     '86 2985583183'
_publ_section_title
;
{2,2'-[Cyclohexane-1,2-diylbis(nitrilomethanylylidene)]diphenolato}copper(II)
;
loop_
    _publ_author_name
    _publ_author_address
    'Zhao, Shunsheng'
;
College of Chemistry and Chemical Engineering
Xi'an University of Science and Technology
Xi'an 710054
Shaanxi
People's Republic of China
;
    'L\"u, Xingqiang'
;
College of Chemical Engineering
Northwest University
Xi'an 710069
Shaanxi
People's Republic of China
;
    'Liu, Xiangrong'
;
College of Chemistry and Chemical Engineering
Xi'an University of Science and Technology
Xi'an 710054
Shaanxi
People's Republic of China
;
