# Supplementary material for: {2,2′-[Cyclo­hexane-1,2-diylbis(nitrilo­methanyl­ylidene)]diphenolato}copper(II)
Source: Acta Crystallogr Sect E Struct Rep Online. 2012 Aug 25;68(Pt 9):m1215. doi: 10.1107/S1600536812036458 (PMC3435624; doi:10.1107/S1600536812036458)
Supplement: Supplementary file 2 [file e-68-m1215-Isup2.hkl]

# 
# h,k,l, Fc-squared, Fo-squared, sigma(Fo-squared) and status flag 
# 
data_I
_shelx_title ' xb5027_0m in P2(1)/c' 
_shelx_refln_list_code          4 
_shelx_F_calc_maximum      379.12 
_exptl_crystal_F_000      1592.00 
_reflns_d_resolution_high  0.8377 
 
loop_ 
 _symmetry_equiv_pos_as_xyz 
 'x, y, z' 
 '-x, y+1/2, -z+1/2' 
 '-x, -y, -z' 
 'x, -y-1/2, z-1/2' 
 
_cell_length_a    12.2537 
_cell_length_b    24.3018 
_cell_length_c    12.2969 
_cell_angle_alpha  90.000 
_cell_angle_beta  108.654 
_cell_angle_gamma  90.000 
 
_shelx_F_squared_multiplier     1.000 
 
loop_ 
 _refln_index_h 
 _refln_index_k 
 _refln_index_l 
 _refln_F_squared_calc 
 _refln_F_squared_meas 
 _refln_F_squared_sigma 
 _refln_observed_status 
   1   0   0     1880.97       -4.65      6.21 o 
   2   0   0     1811.06     1959.27    167.66 o 
   3   0   0   130600.98   125235.48   8313.76 o 
   4   0   0    59001.63    49070.08   3254.98 o 
   5   0   0     9598.83    10249.79    697.70 o 
   6   0   0     5227.74     4533.41    323.45 o 
   7   0   0    10842.78     8096.71    559.47 o 
   8   0   0     3174.77     2635.00    237.49 o 
   9   0   0     2520.48     2554.35    301.66 o 
  10   0   0     1529.38     2077.34    395.61 o 
  11   0   0       23.97       69.81    217.20 o 
  12   0   0      581.79      465.42    274.60 o 
  13   0   0      166.93      -32.58    260.64 o 
   1   1   0     5458.39     4235.36    426.64 o 
   2   1   0     9521.48     8381.61    426.56 o 
   3   1   0    27354.49    24459.31   1159.36 o 
   4   1   0     3340.74     3908.85    195.23 o 
   5   1   0    13826.96    11818.85    566.28 o 
   6   1   0      188.99      317.58     48.38 o 
   7   1   0     2160.90     2304.57    169.51 o 
   8   1   0        4.03      484.03    139.92 o 
   9   1   0     1097.77     1753.84    219.21 o 
  10   1   0     1676.12     1899.93    213.70 o 
  11   1   0      147.74      -53.88    156.59 o 
  12   1   0       27.16      454.20    318.04 o 
  13   1   0        3.26      -13.87    185.39 o 
   0   2   0      644.30      539.89     58.95 o 
   1   2   0    36742.84    33482.25   4655.02 o 
   2   2   0     8338.56     6858.44    380.31 o 
   3   2   0     4452.09     3490.14    218.13 o 
   4   2   0    20270.34    17339.63    829.61 o 
   5   2   0      655.79      611.17     52.34 o 
   6   2   0    11326.09     9517.39    492.52 o 
   7   2   0      442.55      497.69     57.54 o 
   8   2   0     1581.35     1514.03    155.90 o 
   9   2   0     1062.64     1256.55    129.59 o 
  10   2   0      690.85     1172.47    192.62 o 
  11   2   0        2.96      152.99    190.05 o 
  12   2   0        1.20       69.77    166.32 o 
  13   2   0      173.12       67.89    175.48 o 
   1   3   0    10981.66    11269.04    620.01 o 
   2   3   0     3503.44     3843.07    264.55 o 
   3   3   0     1459.98     1579.79    129.60 o 
   4   3   0     2085.11     1613.44    105.54 o 
   5   3   0      205.34      177.57     32.28 o 
   6   3   0     4788.51     4856.25    238.91 o 
   7   3   0      205.27      219.03     48.91 o 
   8   3   0     1941.59     2021.61    149.50 o 
   9   3   0      393.20      545.58     95.47 o 
  10   3   0       28.77      300.68    133.65 o 
  11   3   0      285.03      247.38    161.46 o 
  12   3   0      194.43     -165.72    166.06 o 
  13   3   0       18.29       17.43    185.39 o 
   0   4   0      292.02      342.86     48.09 o 
   1   4   0    19138.05    19776.40   1202.49 o 
   2   4   0    37858.37    34880.64   1930.70 o 
   3   4   0     8463.49     7608.89    516.66 o 
   4   4   0     1707.97     1583.21    110.85 o 
   5   4   0      540.86      425.24     57.99 o 
   6   4   0     3128.49     2589.52    166.60 o 
   7   4   0     1283.35      918.96     80.79 o 
   8   4   0      167.58      390.50     84.54 o 
   9   4   0        5.67       69.39     80.56 o 
  10   4   0       20.63       69.09    127.85 o 
  11   4   0      255.36      400.25    148.97 o 
  12   4   0      180.14       10.13    169.18 o 
  13   4   0        0.65       70.24    183.02 o 
   1   5   0    13917.85    14645.60    900.09 o 
   2   5   0    20615.90    19467.89   1092.34 o 
   3   5   0      221.84      256.40     54.94 o 
   4   5   0      188.40       44.45     82.04 o 
   5   5   0      353.71      299.65     56.01 o 
   6   5   0       61.30       49.74     52.97 o 
   7   5   0      119.92      148.71     74.13 o 
   8   5   0     2070.44     2156.99    178.66 o 
   9   5   0       20.98       59.80     84.88 o 
  10   5   0       40.73       70.60     83.47 o 
  11   5   0      299.94      503.16    157.65 o 
  12   5   0       43.72      249.60    176.01 o 
  13   5   0        0.11     -350.23    233.49 o 
   0   6   0     9291.85     8025.03    639.35 o 
   1   6   0     2113.00     2028.16    123.10 o 
   2   6   0    26782.96    26489.44   1460.35 o 
   3   6   0     9228.59     9139.38    620.45 o 
   4   6   0     1638.11     1820.59    181.56 o 
   5   6   0       35.05      -20.52     62.01 o 
   6   6   0        4.28       -3.03     71.02 o 
   7   6   0     1059.22      906.24    113.47 o 
   8   6   0      628.59      787.89    114.28 o 
   9   6   0       55.55      111.34     90.21 o 
  10   6   0      194.16      145.71     94.67 o 
  11   6   0        1.67       55.54    144.74 o 
  12   6   0      176.05      260.35    162.93 o 
  13   6   0        6.32     -214.99    200.91 o 
   1   7   0     1957.17     1938.39    118.74 o 
   2   7   0    15679.13    13750.09    777.48 o 
   3   7   0    12076.68    11548.73    654.54 o 
   4   7   0      953.70     1102.16    115.00 o 
   5   7   0     8590.48     7895.07    562.67 o 
   6   7   0      177.22      106.07     76.90 o 
   7   7   0      563.99      609.14    146.67 o 
   8   7   0      257.81      389.38     98.67 o 
   9   7   0     1278.58     1250.07    167.95 o 
  10   7   0        3.44       73.79     90.00 o 
  11   7   0      140.41      -30.33    148.06 o 
  12   7   0       97.43      324.60    170.55 o 
  13   7   0        2.19      -86.76    215.65 o 
   0   8   0     1810.08     1496.16    136.80 o 
   1   8   0     8062.85     6990.02    398.79 o 
   2   8   0    16807.76    16034.17    894.72 o 
   3   8   0     1553.87     1809.07    119.76 o 
   4   8   0       24.55       30.02     60.55 o 
   5   8   0     3070.34     3158.51    251.17 o 
   6   8   0     5201.48     4992.91    375.53 o 
   7   8   0     1277.54     1262.40    153.17 o 
   8   8   0     1479.48     1801.73    294.91 o 
   9   8   0      132.89      282.51    130.55 o 
  10   8   0      100.35       43.08     94.43 o 
  11   8   0       95.94      162.36    154.80 o 
  12   8   0      186.20       90.88    167.46 o 
  13   8   0      185.03      308.25    212.03 o 
   1   9   0     9163.47     8506.46    482.02 o 
   2   9   0       60.99       54.83     26.43 o 
   3   9   0    22658.86    21041.92   1198.83 o 
   4   9   0    23575.49    22850.50   1580.59 o 
   5   9   0      462.15      583.29    124.32 o 
   6   9   0     1436.34     1601.38    220.21 o 
   7   9   0      733.77      938.39    136.97 o 
   8   9   0     2860.53     3014.23    234.33 o 
   9   9   0      102.43       78.21     96.95 o 
  10   9   0        1.96       -3.36    101.44 o 
  11   9   0      648.56      764.98    138.26 o 
  12   9   0       40.44       67.65    168.94 o 
  13   9   0        0.02      334.09    280.03 o 
   0  10   0     2004.40     1558.27    165.23 o 
   1  10   0      716.55      748.20     62.16 o 
   2  10   0      758.49      686.11     58.24 o 
   3  10   0       99.51      156.46     36.51 o 
   4  10   0     1608.63     1605.81    228.57 o 
   5  10   0      204.61       94.44    102.71 o 
   6  10   0      919.37      872.34    133.00 o 
   7  10   0     2586.34     2870.16    251.76 o 
   8  10   0        1.26       84.03    109.66 o 
   9  10   0       30.92       79.98     96.85 o 
  10  10   0        0.87       21.97    101.93 o 
  11  10   0      159.24      198.40    118.50 o 
  12  10   0        0.52       14.80    166.89 o 
  13  10   0       28.90      168.68    713.65 o 
   1  11   0     3022.39     2906.89    176.81 o 
   2  11   0     3335.63     3132.86    216.99 o 
   3  11   0      886.74      681.22    129.88 o 
   4  11   0        8.62      -19.13     41.80 o 
   5  11   0     2155.90     2205.94    201.86 o 
   6  11   0       39.02      -33.43     87.28 o 
   7  11   0       75.13      129.41    103.59 o 
   8  11   0      222.22      320.76    123.96 o 
   9  11   0      680.90      795.55    134.33 o 
  10  11   0      157.93      197.92    106.07 o 
  11  11   0        8.56      -89.16    111.77 o 
  12  11   0      166.90      361.80    438.27 o 
   0  12   0     1468.72     1272.39    130.58 o 
   1  12   0        9.36      -10.35     31.44 o 
   2  12   0        0.73      -41.50     39.97 o 
   3  12   0      392.44      306.36     59.79 o 
   4  12   0     2334.90     2182.73    144.17 o 
   5  12   0      440.93      521.41    101.78 o 
   6  12   0      173.33       28.62     90.49 o 
   7  12   0       52.20      -17.10    102.06 o 
   8  12   0       43.25       29.20    112.63 o 
   9  12   0      277.23      447.54    122.02 o 
  10  12   0       21.68      -27.05    159.66 o 
  11  12   0       38.32       96.00    114.96 o 
  12  12   0        7.63       75.46    139.97 o 
   1  13   0     2040.07     1887.06    132.05 o 
   2  13   0     2711.66     2434.58    176.13 o 
   3  13   0        9.47       -1.69     36.94 o 
   4  13   0     1214.06     1342.69    118.55 o 
   5  13   0     1321.43     1033.13    282.36 o 
   6  13   0      139.54      118.24     92.78 o 
   7  13   0       41.49      -58.92    106.80 o 
   8  13   0      899.63      989.52    174.73 o 
   9  13   0        3.89     -105.06    113.99 o 
  10  13   0        3.09     -105.92    113.93 o 
  11  13   0       41.07       41.58    133.39 o 
  12  13   0        1.49      -34.96    141.83 o 
   0  14   0     5854.45     5150.37    439.56 o 
   1  14   0        1.10      -16.70     34.86 o 
   2  14   0       14.56       17.44     38.54 o 
   3  14   0     1033.88      963.06     93.60 o 
   4  14   0      290.10      333.14     74.86 o 
   5  14   0      147.67      -33.15    139.63 o 
   6  14   0        4.44      -63.65    115.69 o 
   7  14   0      195.74      380.44    125.90 o 
   8  14   0       13.10      -39.47    109.02 o 
   9  14   0      137.29      281.61    135.58 o 
  10  14   0        0.32      167.50    123.40 o 
  11  14   0        5.20      -54.11    134.86 o 
  12  14   0       40.14       95.71    145.59 o 
   1  15   0     1223.00     1291.41    114.16 o 
   2  15   0       94.53       35.28     42.55 o 
   3  15   0     1189.30     1148.73    121.14 o 
   4  15   0     1131.52     1000.21    248.23 o 
   5  15   0       15.80       35.43    106.89 o 
   6  15   0       64.03        8.71    155.92 o 
   7  15   0       14.67      -15.05    125.83 o 
   8  15   0      153.44       80.78    121.62 o 
   9  15   0       40.54       25.59    129.60 o 
  10  15   0       32.54      -22.59    133.07 o 
  11  15   0      173.48      277.90    152.10 o 
   0  16   0      262.66      177.35     93.08 o 
   1  16   0     4594.13     4236.31    260.90 o 
   2  16   0     1084.50     1149.61    115.32 o 
   3  16   0      980.56     1022.54    106.19 o 
   4  16   0      149.76      -37.69    104.78 o 
   5  16   0      839.71      808.11    161.35 o 
   6  16   0     1576.28     1402.43    212.08 o 
   7  16   0      221.63      119.89    144.23 o 
   8  16   0      165.66      314.08    173.84 o 
   9  16   0      101.08      208.06    171.95 o 
  10  16   0      108.60      203.62    146.01 o 
  11  16   0        3.91      162.26    148.65 o 
   1  17   0       37.37       71.19     46.05 o 
   2  17   0     1504.79     1589.88    122.33 o 
   3  17   0      820.65     1027.90    148.99 o 
   4  17   0      279.18      151.70    114.16 o 
   5  17   0     1675.30     1602.98    252.10 o 
   6  17   0       44.10      117.42    136.11 o 
   7  17   0       40.12       20.17    144.14 o 
   8  17   0       71.04     -111.11    157.37 o 
   9  17   0      245.57      349.28    186.18 o 
  10  17   0      138.32      337.66    197.94 o 
  11  17   0       32.63      186.21    197.28 o 
   0  18   0     3650.82     3503.59    327.35 o 
   1  18   0      181.77      277.02     76.16 o 
   2  18   0       24.84       56.02     49.14 o 
   3  18   0     1675.93     1786.85    222.60 o 
   4  18   0      736.65      658.38    148.20 o 
   5  18   0      202.65      357.55    207.89 o 
   6  18   0       39.72      -44.77    127.72 o 
   7  18   0      648.34      944.27    200.34 o 
   8  18   0      132.45      193.49    170.84 o 
   9  18   0       29.27       45.13    219.52 o 
  10  18   0      103.67      280.20    198.15 o 
   1  19   0       24.49       28.92     52.09 o 
   2  19   0      182.42      155.75     59.62 o 
   3  19   0      686.39      859.99    232.71 o 
   4  19   0       63.46       84.62    112.54 o 
   5  19   0      186.78      207.68    180.74 o 
   6  19   0       37.27      161.58    150.77 o 
   7  19   0      139.72      209.15    160.26 o 
   8  19   0        0.03      -73.87    167.05 o 
   9  19   0        2.22      299.53    197.57 o 
  10  19   0       52.26     -157.16    174.55 o 
   0  20   0       75.21       67.28     85.18 o 
   1  20   0      137.75      171.28     65.22 o 
   2  20   0        4.97       52.49    119.15 o 
   3  20   0       45.27       27.47    105.11 o 
   4  20   0       55.83      178.39    119.07 o 
   5  20   0       44.84      387.29    145.40 o 
   6  20   0       29.47      -20.29    148.24 o 
   7  20   0        2.85       19.75    147.06 o 
   8  20   0       20.59      133.10    184.62 o 
   9  20   0       15.48       51.43    180.12 o 
  10  20   0       10.16      -58.44    172.98 o 
   1  21   0       40.67        5.00     57.35 o 
   2  21   0        6.56       77.34     81.49 o 
   3  21   0       60.98      -58.95    221.08 o 
   4  21   0      234.90      347.47    183.84 o 
   5  21   0      157.59      213.50    189.27 o 
   6  21   0       29.68      -53.20    138.92 o 
   7  21   0       72.44      158.01    163.09 o 
   8  21   0       11.87      186.62    181.37 o 
   9  21   0        5.45      -80.47    178.91 o 
   0  22   0       33.10      -30.64     83.89 o 
   1  22   0        2.43      -31.88     56.94 o 
   2  22   0        5.14      108.77     97.00 o 
   3  22   0       96.17        2.67    123.34 o 
   4  22   0        3.85      -87.17    117.36 o 
   5  22   0       11.26     -148.41    255.21 o 
   6  22   0       21.70      216.37    168.33 o 
   7  22   0       36.16      -25.01    162.54 o 
   8  22   0       30.54       67.45    181.50 o 
   9  22   0        2.27       43.70    179.01 o 
   1  23   0      144.20      192.31     69.63 o 
   2  23   0       51.77      -85.59    206.34 o 
   3  23   0       82.85      -18.97    161.35 o 
   4  23   0       56.88       55.21    128.62 o 
   5  23   0        1.52      -98.15    249.00 o 
   6  23   0        0.95       24.44    154.87 o 
   7  23   0        8.82      119.48    257.53 o 
   8  23   0        7.18        8.95    228.06 o 
   0  24   0      179.41      108.60    100.84 o 
   1  24   0       14.43       -9.78     60.19 o 
   2  24   0       12.08      118.84    149.71 o 
   3  24   0       10.51      125.42    119.19 o 
   4  24   0        2.08      -56.08    126.43 o 
   5  24   0       27.70      -17.22    201.68 o 
   6  24   0        5.72       24.93    160.10 o 
   7  24   0       44.92       12.01    182.82 o 
   1  25   0       18.19       65.16     90.76 o 
   2  25   0      334.40      385.55    122.63 o 
   3  25   0       31.92      128.21    172.98 o 
   4  25   0        1.90      -15.64    202.46 o 
   5  25   0      143.32      214.34    159.19 o 
   6  25   0        1.66       57.83    170.91 o 
   7  25   0        9.76      -79.43    165.66 o 
   0  26   0        8.04       20.17     94.64 o 
   1  26   0       98.94        7.46     93.80 o 
   2  26   0       17.83       36.30    106.07 o 
   3  26   0        4.83      -55.88    279.25 o 
   4  26   0        1.84     -150.88    309.51 o 
   5  26   0       17.03      151.45    158.86 o 
   6  26   0       27.26      244.76    176.03 o 
   1  27   0       67.62      150.49    110.15 o 
   2  27   0        1.03      -34.93    100.98 o 
   3  27   0        3.38        8.10    155.92 o 
   4  27   0       22.55      -32.29    152.81 o 
   5  27   0        8.84       79.59    195.48 o 
   1  28   0       17.75      139.63    105.50 o 
   2  28   0        0.40      -22.17    113.70 o 
   3  28   0        0.02       -4.77    122.21 o 
 -14   1   1       21.02      -74.20    193.34 o 
 -13   1   1      346.77      199.36    183.20 o 
 -12   1   1      204.31      401.16    180.34 o 
 -11   1   1      280.02        5.27    154.13 o 
 -10   1   1     1617.00     1499.20    230.69 o 
  -9   1   1     1429.01     1284.09    176.51 o 
  -8   1   1       12.22       -3.86     46.02 o 
  -7   1   1    22254.16    16064.97    811.08 o 
  -6   1   1    14734.60    12660.93    592.60 o 
  -5   1   1       39.39       68.41     36.31 o 
  -4   1   1    36764.10    31754.91   1484.01 o 
  -3   1   1   143730.02   146728.77   7979.09 o 
  -2   1   1      358.60      318.13     28.34 o 
  -1   1   1     4473.74     4389.31    455.34 o 
   0   1   1    59883.92    84509.86   5934.85 o 
   1   1   1      708.47      759.54     68.90 o 
   2   1   1     5199.43     4997.05    243.32 o 
   3   1   1    23637.61    19979.80    967.52 o 
   4   1   1     3121.31     2445.02    131.09 o 
   5   1   1     7834.53     7073.85    341.24 o 
   6   1   1     1968.53     1466.93     96.70 o 
   7   1   1     1870.03     1603.23    103.99 o 
   8   1   1       32.03       14.82     42.93 o 
   9   1   1      577.66      779.16    138.39 o 
  10   1   1      378.33      503.81    163.55 o 
  11   1   1       10.69     -102.80    242.80 o 
  12   1   1      267.61      262.21    181.62 o 
  13   1   1       49.36      -54.21    177.71 o 
 -14   2   1      123.23      162.12    187.59 o 
 -13   2   1       69.11      219.47    189.01 o 
 -12   2   1      601.24      792.47    207.78 o 
 -11   2   1       84.25      230.81    169.10 o 
 -10   2   1     1804.87     2137.08    236.95 o 
  -9   2   1     1944.62     2058.66    219.22 o 
  -8   2   1       27.40       89.56     90.72 o 
  -7   2   1     1933.50     1996.10    288.38 o 
  -6   2   1        0.67      472.68    433.57 o 
  -5   2   1     2523.00     2235.96    130.17 o 
  -4   2   1      477.62      488.50     98.32 o 
  -3   2   1     6198.64     5821.57    401.06 o 
  -2   2   1     8534.91     6886.89    639.17 o 
  -1   2   1     1257.05     1260.51    123.34 o 
   0   2   1      991.69     1097.86     83.37 o 
   1   2   1     6379.77     5628.31    389.42 o 
   2   2   1    37356.63    34577.02   1641.10 o 
   3   2   1     3736.46     3475.38    176.01 o 
   4   2   1      133.10      115.79     32.46 o 
   5   2   1     5855.29     4710.28    236.55 o 
   6   2   1     1020.07     1033.53     88.92 o 
   7   2   1     1154.78      933.90     94.82 o 
   8   2   1        1.05       24.33     67.44 o 
   9   2   1      736.91      705.10    131.22 o 
  10   2   1      600.67      988.03    217.52 o 
  11   2   1        0.97        0.05    156.30 o 
  12   2   1       66.65       88.63    171.85 o 
  13   2   1        2.10       47.66    183.34 o 
 -14   3   1        4.57      -75.54    185.54 o 
 -13   3   1      128.32       56.00    178.94 o 
 -12   3   1        9.19      249.86    174.87 o 
 -11   3   1       32.01      219.46    165.44 o 
 -10   3   1      957.32     1456.77    266.94 o 
  -9   3   1      396.41      604.82     95.63 o 
  -8   3   1      973.17      996.86    159.21 o 
  -7   3   1       48.41       92.23     36.30 o 
  -6   3   1    11909.15    10010.52    679.04 o 
  -5   3   1     2827.22     2593.41    200.12 o 
  -4   3   1      277.18      330.29     84.51 o 
  -3   3   1      709.67      639.08     67.80 o 
  -2   3   1    50593.84    43710.39   3972.38 o 
  -1   3   1    50331.14    51328.00   3118.75 o 
   0   3   1     2585.17     2863.79    296.32 o 
   1   3   1    22540.86    19248.24   1746.12 o 
   2   3   1     1152.70     1335.95    123.61 o 
   3   3   1      843.55      940.33     65.22 o 
   4   3   1     1648.84     1500.51     86.15 o 
   5   3   1      616.46      597.48     55.44 o 
   6   3   1     3209.50     2851.23    178.96 o 
   7   3   1        7.48      -24.25     61.29 o 
   8   3   1      929.98      792.33     90.93 o 
   9   3   1      694.53      708.23    102.44 o 
  10   3   1      679.68      728.72    155.24 o 
  11   3   1       28.41      218.79    143.03 o 
  12   3   1        1.94      141.95    174.43 o 
  13   3   1      126.89      -90.79    183.67 o 
 -14   4   1        0.01      -84.86    179.56 o 
 -13   4   1        1.24      233.31    190.82 o 
 -12   4   1       16.34      211.42    174.87 o 
 -11   4   1      685.42      580.37    162.51 o 
 -10   4   1     1063.25     1250.75    192.42 o 
  -9   4   1      848.44      809.64    106.70 o 
  -8   4   1     4042.87     3781.15    260.29 o 
  -7   4   1     1011.72     1086.30     93.62 o 
  -6   4   1      235.53      300.38     56.32 o 
  -5   4   1     1530.44     1601.69    151.97 o 
  -4   4   1     2590.09     2039.59    159.48 o 
  -3   4   1    30108.30    28902.88   1905.88 o 
  -2   4   1    45828.82    40876.42   2698.72 o 
  -1   4   1      214.96      323.48     36.50 o 
   0   4   1     2429.74     2536.21    189.22 o 
   1   4   1    10099.93     7976.66    655.21 o 
   2   4   1       72.45       41.11     52.85 o 
   3   4   1     8311.04     7288.02    421.78 o 
   4   4   1    10043.00     8477.51    414.30 o 
   5   4   1        9.13       65.90     56.66 o 
   6   4   1     3142.21     2860.54    156.25 o 
   7   4   1      357.15      380.78     77.01 o 
   8   4   1     1022.29      977.00    102.35 o 
   9   4   1       70.41      136.18    108.93 o 
  10   4   1        1.29       99.94    130.87 o 
  11   4   1      201.73      189.37    146.10 o 
  12   4   1        4.00      -29.01    174.87 o 
  13   4   1       26.84      -42.00    192.78 o 
 -13   5   1      165.43      187.77    183.33 o 
 -12   5   1      345.79      368.47    185.83 o 
 -11   5   1       93.07      337.15    203.56 o 
 -10   5   1      227.74      503.88    101.82 o 
  -9   5   1      309.03      498.35     97.31 o 
  -8   5   1      790.14      888.29    107.81 o 
  -7   5   1     5292.52     4865.04    318.28 o 
  -6   5   1      222.23      143.78     64.71 o 
  -5   5   1     4832.18     4257.49    310.00 o 
  -4   5   1      604.10      671.71     80.41 o 
  -3   5   1      153.93      255.88     46.62 o 
  -2   5   1      662.28      667.17     50.80 o 
  -1   5   1     4406.57     4383.59    276.06 o 
   0   5   1    15916.63    15441.43    847.23 o 
   1   5   1    30164.84    30042.97   1859.71 o 
   2   5   1       28.87      -10.04     29.55 o 
   3   5   1     1642.75     1566.24    117.09 o 
   4   5   1      906.79      920.95    108.83 o 
   5   5   1     1405.85     1271.16    102.76 o 
   6   5   1     1211.70     1250.91     87.65 o 
   7   5   1     3033.88     2845.04    185.77 o 
   8   5   1     1072.53     1055.31    123.39 o 
   9   5   1      161.08       89.78     86.75 o 
  10   5   1       14.99       76.16     90.58 o 
  11   5   1       13.83      305.76    154.97 o 
  12   5   1      187.37     -248.47    165.65 o 
  13   5   1        2.18      -88.43    251.33 o 
 -13   6   1        5.56      -22.53    180.58 o 
 -12   6   1       45.42       62.97    165.95 o 
 -11   6   1      103.88       36.53    146.35 o 
 -10   6   1      635.40      674.80    116.99 o 
  -9   6   1      756.69      687.10    111.23 o 
  -8   6   1        0.74       75.04     76.22 o 
  -7   6   1        4.96      116.62     72.03 o 
  -6   6   1      202.79      223.54    101.99 o 
  -5   6   1    10715.57     9938.23    692.50 o 
  -4   6   1     3154.10     3456.85    252.41 o 
  -3   6   1    15219.27    13438.27    912.24 o 
  -2   6   1    31067.21    26472.58   1462.91 o 
  -1   6   1     4568.54     3991.74    229.53 o 
   0   6   1     3593.53     3103.24    181.08 o 
   1   6   1      118.43      123.85     37.17 o 
   2   6   1    24319.41    21939.50   1387.20 o 
   3   6   1     1542.50     1420.99    107.93 o 
   4   6   1      681.50      701.39     73.00 o 
   5   6   1     8019.83     8141.92    432.54 o 
   6   6   1       92.29       82.58     38.69 o 
   7   6   1      318.16      287.90    117.53 o 
   8   6   1      407.21      382.22     94.14 o 
   9   6   1      622.08      661.23    117.36 o 
  10   6   1        2.87        2.75     92.93 o 
  11   6   1       61.61       48.54    182.73 o 
  12   6   1       59.54       30.41    233.52 o 
  13   6   1       13.42       34.13    279.25 o 
 -13   7   1      222.13      125.77    192.32 o 
 -12   7   1        5.09      100.49    244.92 o 
 -11   7   1        0.98      117.93    159.06 o 
 -10   7   1        5.29      138.18     89.50 o 
  -9   7   1      771.22      766.29    129.24 o 
  -8   7   1     1418.65     1267.35    164.81 o 
  -7   7   1      122.31       87.81     84.69 o 
  -6   7   1      456.93      462.26     94.72 o 
  -5   7   1      904.68     1045.39    153.52 o 
  -4   7   1      618.37      826.60     93.01 o 
  -3   7   1     4212.74     3433.57    251.13 o 
  -2   7   1      761.12      685.05     65.61 o 
  -1   7   1     1079.54     1051.32     72.77 o 
   0   7   1     2702.09     2753.29    162.64 o 
   1   7   1    12646.46    11585.65    655.23 o 
   2   7   1      886.98      884.65     79.13 o 
   3   7   1     1053.56     1195.18     90.67 o 
   4   7   1      225.55      269.19     50.19 o 
   5   7   1      507.83      542.48     69.12 o 
   6   7   1     1495.29     1550.35    142.06 o 
   7   7   1       14.25        1.68     83.08 o 
   8   7   1      279.95      384.82    100.14 o 
   9   7   1       15.22      153.43     96.48 o 
  10   7   1      367.32      248.73    103.53 o 
  11   7   1        0.73       45.42    154.88 o 
  12   7   1       22.34      212.60    233.49 o 
  13   7   1       51.71      187.72    265.29 o 
 -13   8   1        1.46      -94.74    187.75 o 
 -12   8   1      102.27     -229.10    152.73 o 
 -11   8   1      268.14      250.99    139.06 o 
 -10   8   1      183.26      184.78     99.91 o 
  -9   8   1      415.89      435.21    109.28 o 
  -8   8   1      678.86      586.52    130.20 o 
  -7   8   1      803.83      794.68    116.82 o 
  -6   8   1     1732.27     1928.91    211.97 o 
  -5   8   1       65.06       22.20     62.42 o 
  -4   8   1     5149.31     4770.25    347.83 o 
  -3   8   1      850.45      849.47    106.61 o 
  -2   8   1     4997.20     4696.44    269.79 o 
  -1   8   1     2751.16     2414.95    147.79 o 
   0   8   1      405.97      353.05     40.08 o 
   1   8   1    10546.60    10455.57    596.56 o 
   2   8   1     1501.22     1257.99     89.37 o 
   3   8   1       77.76       56.40     42.65 o 
   4   8   1      125.94      169.56     57.23 o 
   5   8   1     3462.79     3600.40    225.86 o 
   6   8   1     1761.09     2082.43    196.97 o 
   7   8   1      491.16      421.89    100.21 o 
   8   8   1     2205.32     2204.54    192.98 o 
   9   8   1       12.14       -1.35    119.63 o 
  10   8   1       32.09     -109.31     93.87 o 
  11   8   1      175.68      109.43    111.73 o 
  12   8   1       10.05      139.44    208.07 o 
 -13   9   1       81.47      105.98    179.15 o 
 -12   9   1        9.69      -52.74    164.79 o 
 -11   9   1        1.22      207.27    108.81 o 
 -10   9   1        6.09       96.28     99.40 o 
  -9   9   1       64.61       41.00     98.23 o 
  -8   9   1        0.12       81.18    184.55 o 
  -7   9   1      341.73      307.28    112.97 o 
  -6   9   1       70.15       11.55     75.13 o 
  -5   9   1      200.99      272.22     77.14 o 
  -4   9   1     3044.84     2723.32    297.52 o 
  -3   9   1      474.00      623.58     66.71 o 
  -2   9   1     1105.60     1155.93     79.65 o 
  -1   9   1      873.38      973.11     71.09 o 
   0   9   1        3.18       33.32     28.23 o 
   1   9   1     1993.36     1779.00    145.54 o 
   2   9   1      101.33      123.94     45.01 o 
   3   9   1        2.95       68.22     41.55 o 
   4   9   1      414.14      420.57     61.39 o 
   5   9   1     1708.63     1852.48    139.12 o 
   6   9   1      961.08     1119.84    141.19 o 
   7   9   1        9.79      121.65     86.30 o 
   8   9   1      154.58      242.75     99.26 o 
   9   9   1       42.10       66.02    102.31 o 
  10   9   1       57.52      -26.15    104.52 o 
  11   9   1        0.25      186.67    120.36 o 
  12   9   1       49.85      220.43    285.46 o 
 -13  10   1        0.21      152.11    328.76 o 
 -12  10   1      112.56       63.54    169.84 o 
 -11  10   1      431.79      508.73    178.66 o 
 -10  10   1        6.50      135.43    108.30 o 
  -9  10   1        0.24       65.50    101.11 o 
  -8  10   1     2989.88     2856.17    255.64 o 
  -7  10   1      605.68      577.77    114.78 o 
  -6  10   1       62.30      100.99    104.25 o 
  -5  10   1      124.96       85.56     72.42 o 
  -4  10   1    14300.64    13017.22   1163.36 o 
  -3  10   1     2316.03     1949.53    120.63 o 
  -2  10   1       57.75       26.20     26.49 o 
  -1  10   1    10654.67     9303.47    537.67 o 
   0  10   1       23.61       11.18     37.49 o 
   1  10   1    13965.85    13344.35    772.18 o 
   2  10   1     4232.58     4194.46    251.25 o 
   3  10   1     8184.94     7450.25    539.44 o 
   4  10   1    11331.48    11725.21    998.01 o 
   5  10   1     1858.58     2115.18    153.23 o 
   6  10   1     1594.94     1879.61    189.28 o 
   7  10   1       36.68       77.48    103.27 o 
   8  10   1       82.76      256.69    105.33 o 
   9  10   1      216.89      210.53    108.65 o 
  10  10   1        3.02     -134.44    140.85 o 
  11  10   1       67.96       94.19    125.08 o 
  12  10   1       30.47      251.20    352.17 o 
 -13  11   1       65.74      104.32    184.01 o 
 -12  11   1       17.63     -118.30    167.50 o 
 -11  11   1      248.72      268.95    115.46 o 
 -10  11   1        2.73       26.17    108.67 o 
  -9  11   1       94.41      122.86    126.23 o 
  -8  11   1       75.98      201.79    107.12 o 
  -7  11   1      441.40      282.17    104.37 o 
  -6  11   1     1932.57     2051.11    195.25 o 
  -5  11   1     1605.80     1566.73    235.81 o 
  -4  11   1        0.57       60.05     37.84 o 
  -3  11   1     2288.19     2257.67    187.20 o 
  -2  11   1     1171.97     1211.54     88.37 o 
  -1  11   1     3878.68     3376.13    206.78 o 
   0  11   1      257.97      225.04     40.26 o 
   1  11   1     1717.23     1553.92    108.26 o 
   2  11   1     2835.09     2713.27    212.51 o 
   3  11   1      931.05      869.96     79.69 o 
   4  11   1     2551.51     2565.58    172.34 o 
   5  11   1      150.69      236.01    114.80 o 
   6  11   1     2701.63     2878.65    252.02 o 
   7  11   1      189.76      171.42    110.63 o 
   8  11   1      283.22      261.06    113.90 o 
   9  11   1      588.31      617.57    129.57 o 
  10  11   1       55.97       82.01    122.03 o 
  11  11   1      143.40      179.23    129.10 o 
  12  11   1       12.86      340.97    403.37 o 
 -12  12   1       53.20       67.08    122.41 o 
 -11  12   1        0.47        4.62    113.55 o 
 -10  12   1      400.59      359.14    153.84 o 
  -9  12   1      212.48      204.46    125.76 o 
  -8  12   1       66.44      -59.59    104.51 o 
  -7  12   1     1448.30     1517.11    173.55 o 
  -6  12   1        3.86       27.06     85.22 o 
  -5  12   1     8132.57     8108.71    743.90 o 
  -4  12   1      231.98      184.43     50.87 o 
  -3  12   1     1829.17     1583.10    110.02 o 
  -2  12   1     9495.93     7462.62    470.61 o 
  -1  12   1     1521.20     1447.41    101.94 o 
   0  12   1     2068.18     1930.39    128.56 o 
   1  12   1      718.26      627.47     64.45 o 
   2  12   1     5021.92     5192.01    395.46 o 
   3  12   1      539.10      575.42     94.90 o 
   4  12   1     1198.75      939.67     88.94 o 
   5  12   1     4322.59     4291.21    406.48 o 
   6  12   1        8.04      118.21     98.40 o 
   7  12   1       80.54       90.29    161.19 o 
   8  12   1      488.76      736.16    142.64 o 
   9  12   1      646.45      592.08    149.16 o 
  10  12   1      102.36      259.79    134.26 o 
  11  12   1        4.75       93.76    133.28 o 
  12  12   1       95.95      323.68    222.93 o 
 -12  13   1       87.83      111.87    121.52 o 
 -11  13   1      122.50      -27.89    115.94 o 
 -10  13   1       14.06      115.76    116.83 o 
  -9  13   1        0.78      -15.93    120.56 o 
  -8  13   1      328.47      386.86    128.59 o 
  -7  13   1     2811.75     2895.77    315.77 o 
  -6  13   1      928.47      827.21    148.53 o 
  -5  13   1     3221.69     3491.56    415.98 o 
  -4  13   1     1862.98     1777.15    138.89 o 
  -3  13   1      295.38      285.57     46.13 o 
  -2  13   1      246.99      242.81     43.89 o 
  -1  13   1     1405.33     1468.53    139.06 o 
   0  13   1     8927.13     7845.52    464.39 o 
   1  13   1     1052.27      966.61     83.03 o 
   2  13   1     1037.35     1073.69     90.00 o 
   3  13   1     4240.92     4103.21    257.44 o 
   4  13   1      228.23      202.91     61.13 o 
   5  13   1      703.80      588.51    166.78 o 
   6  13   1       93.73      -11.33    124.32 o 
   7  13   1       19.98      172.83    119.07 o 
   8  13   1       62.75      231.49    127.99 o 
   9  13   1       13.79       91.24    116.27 o 
  10  13   1       55.49      223.10    131.78 o 
  11  13   1        1.60      -87.88    124.19 o 
  12  13   1       79.37      265.29    204.05 o 
 -12  14   1       12.44       45.10    129.64 o 
 -11  14   1      254.29      566.26    143.47 o 
 -10  14   1      131.32       82.34    183.96 o 
  -9  14   1       61.57      -91.66    133.87 o 
  -8  14   1      170.62      142.10    151.97 o 
  -7  14   1      242.50      507.31    129.39 o 
  -6  14   1      300.55      332.77    110.30 o 
  -5  14   1        5.42      138.57    145.06 o 
  -4  14   1     1736.50     1386.20    234.57 o 
  -3  14   1      498.52      440.97     57.26 o 
  -2  14   1       39.70       33.73     34.65 o 
  -1  14   1     3026.29     2801.11    179.18 o 
   0  14   1        3.80       65.24     37.37 o 
   1  14   1     1221.01     1103.16     91.91 o 
   2  14   1      192.61       56.90     54.78 o 
   3  14   1      897.85      959.93     90.91 o 
   4  14   1     2819.79     3068.10    234.02 o 
   5  14   1        3.27      -86.88    118.68 o 
   6  14   1      217.25      -17.03    129.98 o 
   7  14   1       37.29      101.88    142.93 o 
   8  14   1      256.96      257.83    158.33 o 
   9  14   1       63.96       24.75    127.97 o 
  10  14   1       81.72      117.12    135.99 o 
  11  14   1      134.48      201.35    142.90 o 
 -12  15   1        0.28      151.23    194.36 o 
 -11  15   1       19.99       96.38    127.32 o 
 -10  15   1       59.92      132.00    133.85 o 
  -9  15   1      394.42      419.88    142.67 o 
  -8  15   1      158.20      160.60    123.87 o 
  -7  15   1       47.38       94.67    110.07 o 
  -6  15   1     3946.87     3391.79    340.64 o 
  -5  15   1       67.86      194.89    109.70 o 
  -4  15   1      875.85      790.64    133.39 o 
  -3  15   1      140.59      134.93     47.24 o 
  -2  15   1      870.39      848.74     80.13 o 
  -1  15   1     2088.17     2268.81    151.53 o 
   0  15   1        5.29       42.15     41.87 o 
   1  15   1     2723.42     2628.76    174.66 o 
   2  15   1     1317.21     1309.11    104.20 o 
   3  15   1      257.33      368.84     88.90 o 
   4  15   1      633.34      593.81    145.90 o 
   5  15   1      261.73      117.24    172.21 o 
   6  15   1      535.93      774.39    182.22 o 
   7  15   1      226.21      113.80    150.92 o 
   8  15   1       26.93      183.17    157.16 o 
   9  15   1      112.71      174.78    165.66 o 
  10  15   1       15.73      -43.02    129.23 o 
  11  15   1        0.64       95.09    201.38 o 
 -11  16   1        6.84     -142.41    137.80 o 
 -10  16   1       16.75      164.83    145.55 o 
  -9  16   1       14.41      -14.48    122.41 o 
  -8  16   1      168.11      120.26    122.69 o 
  -7  16   1      173.60      -22.77    132.50 o 
  -6  16   1      225.24      191.21    140.40 o 
  -5  16   1      625.62      439.13    136.04 o 
  -4  16   1        0.55      -38.76     90.39 o 
  -3  16   1      444.72      599.18    121.85 o 
  -2  16   1      408.39      392.58     60.32 o 
  -1  16   1      218.19      238.74     73.90 o 
   0  16   1       61.78      -35.44     40.37 o 
   1  16   1      182.11      243.78     54.42 o 
   2  16   1     1094.23     1066.58     96.53 o 
   3  16   1        0.99      -45.13     51.00 o 
   4  16   1       12.36     -141.37    116.93 o 
   5  16   1      104.08      374.92    153.35 o 
   6  16   1     1242.05      829.42    185.20 o 
   7  16   1      240.95      194.09    153.31 o 
   8  16   1       36.06       65.71    156.23 o 
   9  16   1       22.36       -3.57    163.77 o 
  10  16   1       34.48      199.55    181.72 o 
  11  16   1        1.62      145.33    183.04 o 
 -11  17   1        7.00      -45.60    145.27 o 
 -10  17   1      237.24      210.20    154.75 o 
  -9  17   1       18.20     -220.59    147.06 o 
  -8  17   1      158.85      -21.18    147.07 o 
  -7  17   1      344.59      427.42    156.93 o 
  -6  17   1      284.28      336.85    166.00 o 
  -5  17   1      177.78      137.31    177.64 o 
  -4  17   1      564.79      401.49    119.35 o 
  -3  17   1     1300.39     1333.06    120.75 o 
  -2  17   1      469.29      434.37     89.57 o 
  -1  17   1      201.39      188.25     51.42 o 
   0  17   1      809.90      773.10     82.98 o 
   1  17   1     1137.97     1308.61    110.39 o 
   2  17   1       35.31       61.35     49.22 o 
   3  17   1      950.19     1051.59    142.68 o 
   4  17   1      193.41      234.06    126.81 o 
   5  17   1      477.30      493.87    151.25 o 
   6  17   1      220.99      129.16    144.38 o 
   7  17   1      135.18       39.32    154.37 o 
   8  17   1       49.84      164.60    164.59 o 
   9  17   1      100.65      251.94    182.91 o 
  10  17   1       91.77       93.80    259.86 o 
 -11  18   1        3.63     -113.75    180.83 o 
 -10  18   1       37.67      124.11    186.01 o 
  -9  18   1       45.79     -112.29    196.25 o 
  -8  18   1        1.51        7.33    162.12 o 
  -7  18   1        3.21       -1.19    135.74 o 
  -6  18   1       12.82      -15.48    122.32 o 
  -5  18   1        2.07      105.73    113.19 o 
  -4  18   1        0.29       -6.75    102.58 o 
  -3  18   1      185.41      248.41     62.43 o 
  -2  18   1      145.40      213.18     65.16 o 
  -1  18   1      106.70      144.77     54.00 o 
   0  18   1       72.55       74.15     54.00 o 
   1  18   1       20.13        6.36     51.02 o 
   2  18   1      117.80       64.90     61.43 o 
   3  18   1      123.05      234.83     69.54 o 
   4  18   1      115.40       49.25    122.91 o 
   5  18   1       10.35       46.74    129.20 o 
   6  18   1      150.09      227.52    148.08 o 
   7  18   1       14.94      -22.89    151.79 o 
   8  18   1      104.66       55.47    169.23 o 
   9  18   1       25.02     -137.08    159.72 o 
  10  18   1        3.38       31.20    287.01 o 
 -10  19   1       42.04       87.96    183.02 o 
  -9  19   1       10.68       36.32    170.42 o 
  -8  19   1        5.54     -154.16    142.90 o 
  -7  19   1      705.43      491.10    166.75 o 
  -6  19   1        1.40       28.28    124.98 o 
  -5  19   1      281.49      252.66    137.30 o 
  -4  19   1     1093.15     1224.87    182.53 o 
  -3  19   1      655.83      809.84    246.67 o 
  -2  19   1       71.27       75.57     56.78 o 
  -1  19   1       34.47       33.75     53.94 o 
   0  19   1     1730.94     2119.17    154.81 o 
   1  19   1      288.25      365.46     77.25 o 
   2  19   1        3.77       61.60     59.88 o 
   3  19   1      288.12      337.62    127.57 o 
   4  19   1        7.29      125.44    268.39 o 
   5  19   1       27.29      -45.12    123.37 o 
   6  19   1       49.56     -145.23    142.73 o 
   7  19   1      321.45      662.90    190.40 o 
   8  19   1       62.38      104.17    177.83 o 
   9  19   1       13.07       -9.68    183.84 o 
  10  19   1        1.36      168.14    210.99 o 
 -10  20   1       65.15     -127.57    171.53 o 
  -9  20   1       38.22      -80.45    161.86 o 
  -8  20   1        3.46       62.36    156.69 o 
  -7  20   1       17.79     -139.34    169.10 o 
  -6  20   1        4.08      -78.13    127.53 o 
  -5  20   1       18.01      116.59    120.92 o 
  -4  20   1      260.28      361.04    126.31 o 
  -3  20   1       81.03      160.17    103.11 o 
  -2  20   1     1184.31     1347.29    153.06 o 
  -1  20   1      396.69      440.59     74.37 o 
   0  20   1      468.60      479.00     76.61 o 
   1  20   1      225.68      170.88     74.34 o 
   2  20   1      269.26      342.76     78.10 o 
   3  20   1     1077.50     1209.93    358.38 o 
   4  20   1      151.64      107.80    154.37 o 
   5  20   1        7.85      232.32    151.24 o 
   6  20   1      247.66      349.78    161.33 o 
   7  20   1      136.30     -135.70    149.15 o 
   8  20   1       39.32      -54.44    164.83 o 
   9  20   1        9.37       26.36    185.17 o 
  -9  21   1       20.30     -101.66    300.97 o 
  -8  21   1      116.57      150.36    217.97 o 
  -7  21   1       51.16     -108.87    143.49 o 
  -6  21   1       31.00      -15.26    128.77 o 
  -5  21   1      156.80       96.24    126.52 o 
  -4  21   1      215.79      198.46    116.12 o 
  -3  21   1        5.06      -17.92    142.73 o 
  -2  21   1       12.36       25.85     83.86 o 
  -1  21   1       55.53      104.31     59.51 o 
   0  21   1      121.94        9.54     56.52 o 
   1  21   1      549.59      741.79     93.76 o 
   2  21   1      290.80      497.82     88.41 o 
   3  21   1        9.42     -119.85    105.92 o 
   4  21   1       95.78      105.68    134.76 o 
   5  21   1       19.46      102.10    145.70 o 
   6  21   1      193.67      217.90    284.68 o 
   7  21   1       26.31      -89.98    165.82 o 
   8  21   1       77.24       36.34    182.76 o 
   9  21   1       10.14       46.32    190.26 o 
  -9  22   1       12.97      -10.82    235.81 o 
  -8  22   1        9.20      -64.81    156.19 o 
  -7  22   1        0.99     -157.39    241.24 o 
  -6  22   1       33.68       79.06    136.01 o 
  -5  22   1       77.76       23.49    128.25 o 
  -4  22   1      108.86      -54.77    107.95 o 
  -3  22   1      442.06      535.47    131.62 o 
  -2  22   1       29.85      -80.20    200.91 o 
  -1  22   1       13.54       74.41     66.54 o 
   0  22   1      198.36      218.21     66.70 o 
   1  22   1       70.77       95.61     65.30 o 
   2  22   1      103.09       92.31    106.39 o 
   3  22   1       21.83       44.11    143.51 o 
   4  22   1       21.07       81.87    215.65 o 
   5  22   1        0.76     -100.94    147.43 o 
   6  22   1        7.19       47.86    245.12 o 
   7  22   1       10.49     -230.45    153.64 o 
   8  22   1       52.01       -1.02    177.99 o 
  -8  23   1       74.20       80.51    233.49 o 
  -7  23   1       29.74      124.29    165.86 o 
  -6  23   1        0.94       50.93    245.90 o 
  -5  23   1       81.18       11.59    125.74 o 
  -4  23   1       62.12      -51.71    112.40 o 
  -3  23   1       62.76      120.59    121.79 o 
  -2  23   1       38.70     -118.48    262.96 o 
  -1  23   1        0.03       87.90     63.97 o 
   0  23   1      257.37      355.47     78.37 o 
   1  23   1       14.38       14.71     57.26 o 
   2  23   1        0.09       46.95    106.39 o 
   3  23   1        9.42       -3.37    108.45 o 
   4  23   1       97.73      192.26    177.64 o 
   5  23   1        3.63       63.26    152.22 o 
   6  23   1        1.33      -31.89    162.56 o 
   7  23   1       96.48      125.77    187.43 o 
   8  23   1        2.03      -25.20    231.94 o 
  -8  24   1       20.43      170.60    274.60 o 
  -7  24   1        0.26     -224.93    156.40 o 
  -6  24   1        1.77     -257.15    171.43 o 
  -5  24   1       92.33        4.64    138.70 o 
  -4  24   1        1.29       20.32    120.01 o 
  -3  24   1       53.76      -22.48     98.85 o 
  -2  24   1      155.72      166.86     99.66 o 
  -1  24   1      103.39       77.25     64.43 o 
   0  24   1       21.91      -55.14     59.23 o 
   1  24   1       47.76       42.02    109.67 o 
   2  24   1      118.29      121.38    109.33 o 
   3  24   1        6.50       84.47    124.49 o 
   4  24   1       86.39      166.46    146.05 o 
   5  24   1       80.14      109.41    214.10 o 
   6  24   1       15.33      133.93    178.82 o 
   7  24   1        6.56     -145.64    262.96 o 
  -7  25   1        3.55      -55.26    163.75 o 
  -6  25   1        2.13      -54.07    355.27 o 
  -5  25   1        0.70      -33.48    194.70 o 
  -4  25   1        6.56     -103.44    167.55 o 
  -3  25   1        2.00      -51.76    101.14 o 
  -2  25   1       21.31      119.70     97.79 o 
  -1  25   1       16.11       66.62    113.25 o 
   0  25   1       10.25      -35.86     62.41 o 
   1  25   1        8.55       94.32    118.68 o 
   2  25   1        1.43      204.73    200.13 o 
   3  25   1      104.42      185.07    170.66 o 
   4  25   1        0.09       62.66    138.38 o 
   5  25   1        0.04      211.14    168.09 o 
   6  25   1        0.10       46.22    372.34 o 
  -6  26   1       14.49      214.10    180.74 o 
  -5  26   1       65.90      161.03    150.92 o 
  -4  26   1        2.54     -199.04    155.92 o 
  -3  26   1        1.62      -96.82    217.20 o 
  -2  26   1      111.55      136.18    102.50 o 
  -1  26   1       14.92       10.48    346.74 o 
   0  26   1        8.44        2.24     64.70 o 
   1  26   1        2.17       24.82    107.05 o 
   2  26   1       29.42      148.23    121.41 o 
   3  26   1        2.35      -75.03    115.56 o 
   4  26   1       14.62     -129.56    269.17 o 
   5  26   1       27.24       37.06    162.53 o 
  -5  27   1       10.89     -142.37    134.39 o 
  -4  27   1        0.85       38.75    169.88 o 
  -3  27   1       27.76       -4.15    285.46 o 
  -2  27   1        0.06        2.70    224.95 o 
  -1  27   1       33.27      144.28    105.50 o 
   0  27   1        6.16       -1.83     60.07 o 
   1  27   1        9.02      136.52    114.80 o 
   2  27   1       12.42       71.58    117.91 o 
   3  27   1        7.37       -9.66    275.38 o 
   4  27   1        0.06      -27.65    187.72 o 
  -3  28   1        6.76      -16.09    162.90 o 
  -2  28   1        0.00        1.53    103.40 o 
  -1  28   1       37.33      110.15    100.84 o 
   1  28   1       22.13       62.06    107.05 o 
   2  28   1       29.57        4.65    121.01 o 
   3  28   1       12.17      -49.01    132.41 o 
 -14   0   2      130.08     -119.46    248.23 o 
 -13   0   2       47.18       68.26    260.64 o 
 -12   0   2      774.29      691.93    271.50 o 
 -11   0   2      793.35      344.41    243.57 o 
 -10   0   2     2819.10     3410.01    538.34 o 
  -9   0   2     1250.27     1781.99    522.05 o 
  -8   0   2      486.75      753.41    188.55 o 
  -7   0   2    38440.85    32840.54   2562.69 o 
  -6   0   2     1849.12     1674.15    261.50 o 
  -5   0   2    15196.54    15608.42   1033.18 o 
  -4   0   2    10366.31    10000.92    670.08 o 
  -3   0   2    10529.03    11454.75    901.64 o 
  -2   0   2     2552.16     3231.59    333.55 o 
  -1   0   2     1577.38     1650.70    179.96 o 
   0   0   2      659.85      949.46    116.36 o 
   1   0   2     2260.40     2492.03    299.42 o 
   2   0   2     2840.84     2617.86    202.44 o 
   3   0   2     6713.63     6141.28    438.99 o 
   4   0   2      263.71      298.80     56.81 o 
   5   0   2      242.62      296.98     89.38 o 
   6   0   2      849.80      777.79    107.38 o 
   7   0   2     2321.35     1825.94    163.35 o 
   8   0   2      689.35      855.93    113.54 o 
   9   0   2       73.48      364.66    158.38 o 
  10   0   2        8.02      515.72    279.25 o 
  11   0   2        8.97       21.72    226.51 o 
  12   0   2       34.21       82.22    246.67 o 
  13   0   2        1.96      159.80    280.81 o 
 -14   1   2       14.08     -166.55    189.04 o 
 -13   1   2      110.89      344.81    181.49 o 
 -12   1   2      372.77      657.64    195.23 o 
 -11   1   2       17.40      363.34    162.11 o 
 -10   1   2     1285.39     2346.30    294.84 o 
  -9   1   2     1673.76     2272.63    293.94 o 
  -8   1   2     1675.21     1477.92    191.95 o 
  -7   1   2      857.52     1248.09    247.45 o 
  -6   1   2        1.69      162.19     76.38 o 
  -5   1   2     2183.91     2055.07    109.14 o 
  -4   1   2     2866.20     2404.27    130.78 o 
  -3   1   2     4768.19     4820.46    271.59 o 
  -2   1   2    26683.99    31140.60   1700.62 o 
  -1   1   2       12.30       10.23     20.10 o 
   0   1   2    12231.84    17742.18   1097.20 o 
   1   1   2     1706.88     1724.74    110.70 o 
   2   1   2      741.13      747.49     53.23 o 
   3   1   2     3147.30     2672.59    140.12 o 
   4   1   2     3604.27     3421.01    176.55 o 
   5   1   2     1473.44     1325.26     88.43 o 
   6   1   2      203.59      295.30     68.57 o 
   7   1   2      326.20      344.18     65.18 o 
   8   1   2      583.16      559.91     67.60 o 
   9   1   2      662.37      599.95    121.95 o 
  10   1   2      429.62      479.79    143.57 o 
  11   1   2        0.89       51.59    158.04 o 
  12   1   2       13.72       -4.21    166.57 o 
  13   1   2       19.96       17.07    263.74 o 
 -14   2   2        1.17     -170.50    187.72 o 
 -13   2   2      493.26      239.08    186.81 o 
 -12   2   2        1.97      167.29    162.71 o 
 -11   2   2        0.73      112.05    162.57 o 
 -10   2   2     1229.89     1199.95    289.78 o 
  -9   2   2     1134.96     1155.34    179.59 o 
  -8   2   2       94.27      397.20    127.69 o 
  -7   2   2     1555.40     1606.80    124.01 o 
  -6   2   2    17466.89    15673.46    934.58 o 
  -5   2   2       10.45       12.96     36.67 o 
  -4   2   2     6115.57     6374.78    359.11 o 
  -3   2   2    12829.49    12259.95    677.34 o 
  -2   2   2       16.92       42.40     21.27 o 
  -1   2   2     5762.98     7024.76    501.34 o 
   0   2   2      569.98      882.57     68.96 o 
   1   2   2    11328.95    13145.97    896.09 o 
   2   2   2     3159.65     2696.98    149.67 o 
   3   2   2     1443.90     1416.31     84.28 o 
   4   2   2     2119.46     1741.79    101.46 o 
   5   2   2      883.18      750.57     64.45 o 
   6   2   2     2944.73     2648.78    147.33 o 
   7   2   2       26.59       80.02     43.92 o 
   8   2   2      138.94       55.67     66.73 o 
   9   2   2     1013.44     1060.30    109.97 o 
  10   2   2      374.39      373.13    142.30 o 
  11   2   2       87.58     -174.79    149.23 o 
  12   2   2      141.18     -210.17    173.67 o 
  13   2   2      107.04       20.17    255.98 o 
 -14   3   2        3.04     -258.98    172.65 o 
 -13   3   2        0.51      218.84    177.46 o 
 -12   3   2        0.39      -17.91    165.59 o 
 -11   3   2      160.30      144.82    155.80 o 
 -10   3   2      303.83      504.68    146.87 o 
  -9   3   2      156.17      228.99     72.35 o 
  -8   3   2      215.27      180.91     79.54 o 
  -7   3   2     3197.84     2999.17    208.29 o 
  -6   3   2     1895.01     2341.91    163.88 o 
  -5   3   2     2663.39     2783.33    204.81 o 
  -4   3   2     1904.92     1582.35    127.67 o 
  -3   3   2    14676.82    14225.43    953.52 o 
  -2   3   2     2595.40     2306.95    134.74 o 
  -1   3   2    20899.20    24652.43   1740.41 o 
   0   3   2     1935.93     2254.45    180.33 o 
   1   3   2     2016.10     2178.71    155.53 o 
   2   3   2        3.75      -46.66     53.52 o 
   3   3   2     2169.59     1847.09    104.45 o 
   4   3   2      970.87      984.53     72.99 o 
   5   3   2      854.02      848.42     69.63 o 
   6   3   2      458.40      342.91     51.95 o 
   7   3   2      709.23      561.87     65.04 o 
   8   3   2       88.92      110.42     66.65 o 
   9   3   2        3.77      161.63    128.23 o 
  10   3   2       90.26      142.94    131.54 o 
  11   3   2       21.38       37.19    146.03 o 
  12   3   2        0.03      -38.79    231.16 o 
  13   3   2       21.89     -290.11    257.53 o 
 -14   4   2       45.72      -43.49    181.40 o 
 -13   4   2       12.53      -36.62    177.36 o 
 -12   4   2       38.05       28.44    169.36 o 
 -11   4   2       43.16      118.43    162.71 o 
 -10   4   2       41.12      147.70    131.23 o 
  -9   4   2     1020.29     1024.73    118.38 o 
  -8   4   2      197.40      114.77     63.81 o 
  -7   4   2       90.50      111.97    116.89 o 
  -6   4   2       76.93       -8.85     58.77 o 
  -5   4   2      373.85      524.11     69.17 o 
  -4   4   2      264.95      225.88     44.93 o 
  -3   4   2       15.32       30.29     33.84 o 
  -2   4   2     1042.81     1070.59     71.04 o 
  -1   4   2     3613.90     3751.24    260.43 o 
   0   4   2     2139.00     2371.86    157.45 o 
   1   4   2     9150.91     9264.41    583.30 o 
   2   4   2      895.14     1015.91     86.79 o 
   3   4   2     1323.74     1261.37     85.50 o 
   4   4   2       77.64        8.18     34.18 o 
   5   4   2      473.29      372.80     52.89 o 
   6   4   2       13.46      -64.03     42.69 o 
   7   4   2      673.66      659.92     69.82 o 
   8   4   2      110.22       48.90     67.07 o 
   9   4   2       61.83      -59.25     78.90 o 
  10   4   2        5.65       12.38    131.39 o 
  11   4   2        0.34       40.29    147.98 o 
  12   4   2        1.71       55.85    271.50 o 
 -14   5   2       19.04       33.40    187.65 o 
 -13   5   2        1.64       -4.12    171.84 o 
 -12   5   2       47.42     -106.83    164.51 o 
 -11   5   2      170.06      467.41    153.58 o 
 -10   5   2      187.69      183.60     86.83 o 
  -9   5   2       12.75       74.48     74.64 o 
  -8   5   2      748.01      653.74     95.52 o 
  -7   5   2      427.10      315.90     76.69 o 
  -6   5   2      249.06      293.77     67.56 o 
  -5   5   2     7396.84     6627.88    465.43 o 
  -4   5   2     4717.15     4374.12    311.37 o 
  -3   5   2     1748.14     1473.71    118.84 o 
  -2   5   2       40.80       63.23     22.00 o 
  -1   5   2     8034.41     7319.37    438.31 o 
   0   5   2     1141.18     1352.98     99.51 o 
   1   5   2      642.38      643.06     72.22 o 
   2   5   2      687.01      752.30     77.55 o 
   3   5   2     1145.94     1352.42     92.45 o 
   4   5   2     3492.85     3674.12    206.85 o 
   5   5   2      262.98      254.14     55.28 o 
   6   5   2      110.68       99.86     45.32 o 
   7   5   2       28.99      108.68     66.17 o 
   8   5   2      972.26      759.59    115.05 o 
   9   5   2       42.33      176.32    151.52 o 
  10   5   2      141.65      118.88     89.66 o 
  11   5   2      140.34      293.20    201.73 o 
  12   5   2       24.80      167.55    268.39 o 
 -14   6   2       21.10       23.35    186.26 o 
 -13   6   2       19.44      164.46    179.63 o 
 -12   6   2      199.93      228.97    183.33 o 
 -11   6   2      195.89      270.07    143.94 o 
 -10   6   2       26.53      101.38    119.20 o 
  -9   6   2      135.97      236.02     91.81 o 
  -8   6   2      136.87       44.07     70.81 o 
  -7   6   2      656.04      763.73    103.41 o 
  -6   6   2     1539.13     1439.10    135.94 o 
  -5   6   2     6893.71     6783.77    476.85 o 
  -4   6   2     8630.47     8282.73    576.87 o 
  -3   6   2     4268.85     3990.40    284.65 o 
  -2   6   2     4953.57     4894.91    317.59 o 
  -1   6   2     6396.61     6080.93    346.54 o 
   0   6   2      478.98      440.90     51.30 o 
   1   6   2     1557.02     1587.88    181.92 o 
   2   6   2      254.76      267.96     47.94 o 
   3   6   2     1174.47      991.98     96.83 o 
   4   6   2       33.14      -25.58     57.79 o 
   5   6   2     1020.00     1135.84    104.41 o 
   6   6   2       87.20       19.67     45.86 o 
   7   6   2     1893.10     1795.56    158.94 o 
   8   6   2        8.88       58.80     84.02 o 
   9   6   2       26.57      -13.00     89.23 o 
  10   6   2      187.98      123.05    113.76 o 
  11   6   2        9.21      114.39    194.58 o 
  12   6   2       84.28      255.39    206.02 o 
 -13   7   2        7.33      131.41    199.36 o 
 -12   7   2      167.56      461.76    168.44 o 
 -11   7   2       43.83        6.15    139.56 o 
 -10   7   2     1141.04     1114.18    135.59 o 
  -9   7   2     2181.07     1571.33    171.21 o 
  -8   7   2        1.75      -11.76     83.59 o 
  -7   7   2     1485.86     1397.57    237.99 o 
  -6   7   2      153.05      159.01     63.67 o 
  -5   7   2     7485.85     6793.98    549.16 o 
  -4   7   2     4624.69     4537.64    327.52 o 
  -3   7   2     4842.68     3837.72    224.50 o 
  -2   7   2     6640.28     5031.16    264.69 o 
  -1   7   2     3325.34     3099.52    219.69 o 
   0   7   2     1314.51     1406.61     92.94 o 
   1   7   2     1832.75     1625.85    151.40 o 
   2   7   2    23266.22    22178.77   1414.98 o 
   3   7   2      140.93       94.55     62.92 o 
   4   7   2       15.09      -96.09     64.06 o 
   5   7   2     2843.91     2850.44    173.11 o 
   6   7   2        9.46        4.33     47.72 o 
   7   7   2      116.62      141.92    115.56 o 
   8   7   2      118.30       13.68     84.96 o 
   9   7   2       46.73       46.28     90.41 o 
  10   7   2      266.78      248.04    110.83 o 
  11   7   2       23.39      254.42    205.73 o 
  12   7   2      145.48      492.75    282.36 o 
 -13   8   2      129.70      189.81    187.92 o 
 -12   8   2       69.14      287.43    161.91 o 
 -11   8   2       58.02      282.62    103.07 o 
 -10   8   2      237.24      326.82    102.31 o 
  -9   8   2       57.35      134.36     89.00 o 
  -8   8   2      624.82      725.43    116.72 o 
  -7   8   2      742.97      734.24    106.53 o 
  -6   8   2     3548.57     3210.03    248.76 o 
  -5   8   2     2924.17     2960.64    228.07 o 
  -4   8   2     2590.40     2252.05    179.51 o 
  -3   8   2       65.11       16.11     21.95 o 
  -2   8   2      129.64       84.36     25.32 o 
  -1   8   2       85.75      107.19     33.37 o 
   0   8   2      184.54      241.51     36.28 o 
   1   8   2     2014.33     1813.95    134.64 o 
   2   8   2      704.31      615.68     71.05 o 
   3   8   2      602.76      646.57     77.77 o 
   4   8   2        1.66      -58.50    131.17 o 
   5   8   2     1428.43     1608.39    129.24 o 
   6   8   2     1511.48     1688.25    150.06 o 
   7   8   2      545.51      441.82    100.44 o 
   8   8   2       17.13       29.76     86.70 o 
   9   8   2       35.03      -24.81     88.03 o 
  10   8   2       23.33       10.89    111.66 o 
  11   8   2        4.24      133.22    436.72 o 
  12   8   2       30.48      487.45    233.62 o 
 -13   9   2        8.54      -40.71    190.41 o 
 -12   9   2       51.00       -0.78    157.46 o 
 -11   9   2     1001.70     1073.22    279.58 o 
 -10   9   2      113.40      114.83    104.81 o 
  -9   9   2       73.11       95.03    100.98 o 
  -8   9   2     2914.69     3065.64    253.75 o 
  -7   9   2      494.91      680.73    134.85 o 
  -6   9   2     1816.57     1951.48    176.92 o 
  -5   9   2     1865.30     1959.69    171.81 o 
  -4   9   2    10795.52     9715.72    696.79 o 
  -3   9   2    11442.41     9354.27    536.98 o 
  -2   9   2     3458.71     3140.09    189.36 o 
  -1   9   2    13400.32    11805.31    737.17 o 
   0   9   2      260.42      320.03     41.43 o 
   1   9   2     8796.11     8851.91    511.00 o 
   2   9   2       32.20      -54.12     38.58 o 
   3   9   2     2277.92     1946.09    222.47 o 
   4   9   2     2364.06     2246.00    174.39 o 
   5   9   2        8.33      -77.29     71.21 o 
   6   9   2      313.91      436.49     94.36 o 
   7   9   2       48.98      -19.67     80.37 o 
   8   9   2      397.39      576.75    116.64 o 
   9   9   2       29.36      167.97    109.57 o 
  10   9   2       27.09       75.55    237.94 o 
  11   9   2      307.06      312.64    135.02 o 
  12   9   2        9.22      143.71    241.24 o 
 -13  10   2       62.50      -83.66    170.98 o 
 -12  10   2       70.51       48.59    162.32 o 
 -11  10   2       57.11      148.87    104.32 o 
 -10  10   2        8.30       67.08     95.72 o 
  -9  10   2      349.56      200.92    103.58 o 
  -8  10   2      251.63      287.53    133.96 o 
  -7  10   2      101.91      110.00     80.82 o 
  -6  10   2     3074.10     3019.77    244.45 o 
  -5  10   2     4269.14     3910.63    348.23 o 
  -4  10   2       61.96       70.68     58.35 o 
  -3  10   2       68.06      100.75     39.88 o 
  -2  10   2       12.60       -1.84     26.42 o 
  -1  10   2     7121.21     6660.26    389.86 o 
   0  10   2     4109.00     3437.82    210.60 o 
   1  10   2       82.36       69.39     53.17 o 
   2  10   2     7337.46     6982.50    578.22 o 
   3  10   2      283.32      230.25     58.40 o 
   4  10   2     1104.82     1082.03    110.95 o 
   5  10   2      695.09      506.36    140.92 o 
   6  10   2     1138.74     1124.63    147.31 o 
   7  10   2      802.92      604.00    109.45 o 
   8  10   2       31.16       50.99    104.30 o 
   9  10   2      116.98      142.74    116.41 o 
  10  10   2        1.21      175.55    124.34 o 
  11  10   2       68.84      196.69    200.47 o 
  12  10   2        0.95      117.31    327.35 o 
 -13  11   2       24.87       -0.36    175.97 o 
 -12  11   2       83.61      225.35    174.30 o 
 -11  11   2       15.59     -109.42    107.59 o 
 -10  11   2      500.42      450.27    164.36 o 
  -9  11   2      299.98      315.97    115.67 o 
  -8  11   2      615.86      387.98    111.87 o 
  -7  11   2     1003.83     1068.30    139.30 o 
  -6  11   2      257.23      210.51     80.61 o 
  -5  11   2     2753.90     2537.06    214.53 o 
  -4  11   2     2212.60     1943.43    132.79 o 
  -3  11   2     1064.61     1008.85     87.33 o 
  -2  11   2    11331.99     9342.38    721.94 o 
  -1  11   2     2348.12     2142.05    139.90 o 
   0  11   2     1486.02     1440.05    103.01 o 
   1  11   2     2219.17     2580.01    165.29 o 
   2  11   2     7159.29     7240.60    426.83 o 
   3  11   2        3.78       15.31     45.22 o 
   4  11   2        4.32      -16.81     75.75 o 
   5  11   2     4188.30     4898.64    372.08 o 
   6  11   2      120.65      -47.34    178.41 o 
   7  11   2      455.51      417.32    116.21 o 
   8  11   2      246.18      367.71    123.83 o 
   9  11   2      320.63      272.43    127.40 o 
  10  11   2       79.65      192.28    128.53 o 
  11  11   2       37.69      128.68    142.59 o 
  12  11   2       81.97      209.24    212.71 o 
 -13  12   2        1.58       37.78    192.47 o 
 -12  12   2       11.46      163.60    118.03 o 
 -11  12   2       14.64       19.14    114.53 o 
 -10  12   2      145.51      336.65    124.75 o 
  -9  12   2       19.41       79.33    104.71 o 
  -8  12   2      312.81      451.57    117.55 o 
  -7  12   2     1025.76     1026.81    140.13 o 
  -6  12   2       32.02       93.45     77.21 o 
  -5  12   2       14.07       15.77     67.99 o 
  -4  12   2       91.64       87.87     32.38 o 
  -3  12   2     3873.62     3304.97    242.42 o 
  -2  12   2      929.64     1085.57     92.93 o 
  -1  12   2      152.15      155.81     41.70 o 
   0  12   2     2465.61     2262.37    158.99 o 
   1  12   2      996.91     1074.13     90.69 o 
   2  12   2      261.21      331.93     53.55 o 
   3  12   2     1882.23     1914.72    141.77 o 
   4  12   2        9.36       62.44     57.17 o 
   5  12   2       83.53      183.29    109.14 o 
   6  12   2      320.17       44.68    119.78 o 
   7  12   2      103.00       89.77    135.87 o 
   8  12   2        4.00       85.35    117.50 o 
   9  12   2       49.59       62.97    124.62 o 
  10  12   2       88.99       35.06    225.47 o 
  11  12   2       55.44      180.89    172.08 o 
 -12  13   2        0.24      -52.69    119.62 o 
 -11  13   2       47.70      183.28    124.63 o 
 -10  13   2      114.85       60.63    125.09 o 
  -9  13   2      127.16       10.88    119.58 o 
  -8  13   2      291.33      365.35    140.60 o 
  -7  13   2      338.10      534.46    116.87 o 
  -6  13   2       51.59       35.11     79.63 o 
  -5  13   2      797.57      940.98    197.66 o 
  -4  13   2     1512.17     1375.43    111.46 o 
  -3  13   2       65.10      141.74     37.14 o 
  -2  13   2     6006.39     4580.08    336.12 o 
  -1  13   2      164.32      157.76     42.11 o 
   0  13   2      226.29      150.70     52.62 o 
   1  13   2      146.52      108.70     43.59 o 
   2  13   2     1478.69     1631.78    123.71 o 
   3  13   2        5.61       -0.72     48.84 o 
   4  13   2      163.77      107.78     54.49 o 
   5  13   2      759.98      696.19    150.86 o 
   6  13   2       92.63      238.44    136.10 o 
   7  13   2       71.58      120.12    134.91 o 
   8  13   2       47.27       68.32    151.26 o 
   9  13   2      160.25      178.40    128.69 o 
  10  13   2        8.12     -182.75    121.84 o 
  11  13   2       10.14      -92.69    127.70 o 
 -12  14   2      153.35      238.61    134.80 o 
 -11  14   2       57.93      154.67    225.49 o 
 -10  14   2       12.76      -14.45    122.34 o 
  -9  14   2      211.80      398.34    135.73 o 
  -8  14   2       94.89       49.84    108.99 o 
  -7  14   2     1133.22     1230.55    172.30 o 
  -6  14   2       54.79      -63.52     81.71 o 
  -5  14   2     1234.85     1120.44    155.70 o 
  -4  14   2     1702.51     1564.32    155.89 o 
  -3  14   2      284.48      293.92     55.31 o 
  -2  14   2      750.29      703.02     69.28 o 
  -1  14   2      147.43      103.15     41.09 o 
   0  14   2     1716.75     1568.07    146.13 o 
   1  14   2       62.70       50.81     40.72 o 
   2  14   2       37.95       16.73     44.70 o 
   3  14   2     1463.60     1567.86    124.86 o 
   4  14   2      361.86      395.94    148.91 o 
   5  14   2      543.20      286.75    139.73 o 
   6  14   2      378.87      208.63    137.70 o 
   7  14   2      543.93      549.28    318.04 o 
   8  14   2       35.57     -212.81    141.87 o 
   9  14   2       58.01      213.91    171.43 o 
  10  14   2       11.56      221.98    254.43 o 
  11  14   2       34.94      142.73    418.88 o 
 -12  15   2        3.32       80.48    136.44 o 
 -11  15   2       97.39      284.09    145.25 o 
 -10  15   2        7.61       79.01    130.56 o 
  -9  15   2      211.62      250.42    128.48 o 
  -8  15   2      564.28      652.68    148.21 o 
  -7  15   2        3.05      141.35    103.52 o 
  -6  15   2        0.08      147.81     97.08 o 
  -5  15   2      422.53      548.41    184.62 o 
  -4  15   2      664.85      659.30    114.45 o 
  -3  15   2      185.91      153.81     59.19 o 
  -2  15   2        6.00      -46.21     39.86 o 
  -1  15   2     2090.98     2021.48    138.84 o 
   0  15   2      148.87      163.76     44.20 o 
   1  15   2      122.50       95.23     46.81 o 
   2  15   2        8.60       -2.27     51.07 o 
   3  15   2      721.69      765.35    100.91 o 
   4  15   2     2567.29     2952.06    324.01 o 
   5  15   2        8.81     -171.30    114.20 o 
   6  15   2       31.12      -84.17    132.10 o 
   7  15   2       74.63      -71.16    145.83 o 
   8  15   2      232.15      198.49    167.76 o 
   9  15   2        3.16      244.76    184.62 o 
  10  15   2       51.23      -17.81    252.88 o 
  11  15   2       31.13      184.68    180.72 o 
 -12  16   2        2.40       83.46    136.00 o 
 -11  16   2        1.59       -4.95    167.55 o 
 -10  16   2      202.94      242.30    139.29 o 
  -9  16   2      274.41      367.29    137.85 o 
  -8  16   2      311.46      447.31    192.22 o 
  -7  16   2       43.89       46.34    111.85 o 
  -6  16   2     1294.58     1244.28    182.90 o 
  -5  16   2       54.05      120.35     99.53 o 
  -4  16   2        0.13      -26.49     80.64 o 
  -3  16   2      656.67      552.90     69.99 o 
  -2  16   2      825.03      852.08     89.45 o 
  -1  16   2     1922.25     1734.72    139.80 o 
   0  16   2        8.87      -23.33     36.09 o 
   1  16   2     2227.50     2413.86    167.39 o 
   2  16   2      714.52      818.68     90.28 o 
   3  16   2      137.99      127.58     63.23 o 
   4  16   2      573.05      524.89    186.95 o 
   5  16   2       17.38      -98.03    117.02 o 
   6  16   2      422.17      426.30    164.27 o 
   7  16   2        2.47      -36.77    203.24 o 
   8  16   2       37.72      242.17    181.41 o 
   9  16   2      203.81      365.08    186.49 o 
  10  16   2       15.67       24.98    164.05 o 
 -11  17   2        1.29       25.99    144.53 o 
 -10  17   2      163.27       29.87    138.19 o 
  -9  17   2       89.27      106.24    128.64 o 
  -8  17   2        5.89     -100.21    128.20 o 
  -7  17   2      345.89      118.18    126.73 o 
  -6  17   2      113.23      173.95    119.28 o 
  -5  17   2      113.25      115.66    152.81 o 
  -4  17   2       88.20      107.83     92.99 o 
  -3  17   2      412.79      415.51     65.10 o 
  -2  17   2     1619.65     1583.94    121.53 o 
  -1  17   2       89.23       82.88     51.73 o 
   0  17   2       26.01        1.74     48.42 o 
   1  17   2        9.21      -14.02     49.18 o 
   2  17   2      304.68      426.17     97.50 o 
   3  17   2      254.29      317.30     85.08 o 
   4  17   2       58.83      163.55    142.47 o 
   5  17   2        3.88      231.57    145.75 o 
   6  17   2        4.23      163.58    193.93 o 
   7  17   2        6.31     -128.21    276.93 o 
   8  17   2       32.97       -7.12    162.63 o 
   9  17   2       61.77      -77.91    168.92 o 
  10  17   2       52.04      438.36    199.74 o 
 -11  18   2       38.58      105.53    151.55 o 
 -10  18   2      136.12      167.20    156.23 o 
  -9  18   2        6.94      205.88    154.78 o 
  -8  18   2       33.30       22.82    149.74 o 
  -7  18   2      622.43      705.53    167.23 o 
  -6  18   2      110.74       92.46    115.28 o 
  -5  18   2      154.63      171.99    209.44 o 
  -4  18   2      269.49      396.91    117.22 o 
  -3  18   2      257.97      269.47     68.63 o 
  -2  18   2       64.44      153.06     53.85 o 
  -1  18   2      290.06      295.54     62.14 o 
   0  18   2     2353.83     2680.29    227.77 o 
   1  18   2      380.84      367.27     87.11 o 
   2  18   2        8.77      -84.16     56.11 o 
   3  18   2      661.56      916.11    120.04 o 
   4  18   2      267.60      156.38    154.37 o 
   5  18   2      367.76      260.30    368.46 o 
   6  18   2       20.49       90.81    142.21 o 
   7  18   2      144.33      260.13    170.39 o 
   8  18   2      162.32      165.45    173.98 o 
   9  18   2        0.05      -79.66    160.70 o 
  10  18   2       21.10      -18.90    178.04 o 
 -10  19   2       39.32     -110.64    159.47 o 
  -9  19   2      129.27      143.69    173.23 o 
  -8  19   2       81.60       54.52    251.33 o 
  -7  19   2       29.72      -97.46    126.76 o 
  -6  19   2        1.11     -111.07    166.00 o 
  -5  19   2      299.97      375.07    121.93 o 
  -4  19   2      474.06      462.50    120.70 o 
  -3  19   2        5.67      -94.98     78.59 o 
  -2  19   2      756.56      723.35     86.04 o 
  -1  19   2      124.72      155.82     59.22 o 
   0  19   2       55.67        8.15     51.05 o 
   1  19   2       73.05       34.44     86.44 o 
   2  19   2        2.82      -70.53     60.36 o 
   3  19   2      141.33      168.76    121.38 o 
   4  19   2       31.54      -13.19    125.83 o 
   5  19   2        1.49      170.89    147.36 o 
   6  19   2       12.67      100.02    145.98 o 
   7  19   2       22.78      -85.84    149.86 o 
   8  19   2        7.38      -52.59    166.60 o 
   9  19   2        0.08     -125.28    173.84 o 
 -10  20   2        0.70     -197.38    399.49 o 
  -9  20   2       11.49        9.68    164.45 o 
  -8  20   2       65.35       88.45    148.44 o 
  -7  20   2        0.15     -197.73    144.28 o 
  -6  20   2       46.64       22.12    162.90 o 
  -5  20   2        9.33      101.51    117.13 o 
  -4  20   2        1.23       49.25     94.75 o 
  -3  20   2        2.82       24.97     86.02 o 
  -2  20   2       52.88       86.45     57.13 o 
  -1  20   2        9.18       11.90     56.12 o 
   0  20   2       11.79       13.28     54.16 o 
   1  20   2       72.68        8.75     59.23 o 
   2  20   2       28.27       16.85     73.00 o 
   3  20   2       53.71       61.44    120.05 o 
   4  20   2        4.37     -189.66    126.44 o 
   5  20   2        3.15       83.89    141.08 o 
   6  20   2       42.77      -16.33    144.48 o 
   7  20   2       31.56      125.77    162.21 o 
   8  20   2        3.05       93.54    170.22 o 
   9  20   2       18.38      206.06    192.17 o 
 -10  21   2       11.85     -180.82    166.45 o 
  -9  21   2        1.00      -22.59    167.93 o 
  -8  21   2       86.88       90.83    155.74 o 
  -7  21   2        0.94      -36.61    134.25 o 
  -6  21   2      230.02      151.78    131.41 o 
  -5  21   2       46.57     -116.96    103.97 o 
  -4  21   2      137.26      103.95    129.54 o 
  -3  21   2      306.00      199.37     98.19 o 
  -2  21   2       36.74      -16.69     55.61 o 
  -1  21   2       73.38      -19.57     58.28 o 
   0  21   2       56.34       46.48     57.39 o 
   1  21   2       14.37       24.74     58.72 o 
   2  21   2        0.27      -95.23     63.49 o 
   3  21   2       29.08       -1.16    120.27 o 
   4  21   2        3.72     -132.76    333.55 o 
   5  21   2        9.65       47.96    141.58 o 
   6  21   2        0.07       67.07    154.83 o 
   7  21   2        8.47     -302.11    321.14 o 
   8  21   2       25.60       -6.43    173.99 o 
  -9  22   2        0.11        2.87    165.75 o 
  -8  22   2       25.79       16.65    157.85 o 
  -7  22   2       14.71     -100.35    190.05 o 
  -6  22   2       35.47       86.45    129.72 o 
  -5  22   2        6.67     -110.48    108.95 o 
  -4  22   2        0.28      -66.33     99.62 o 
  -3  22   2       44.14      175.23     98.23 o 
  -2  22   2       58.22       87.53     85.46 o 
  -1  22   2      133.53      110.51     62.03 o 
   0  22   2       32.95       71.71     59.93 o 
   1  22   2      356.14      249.52    115.25 o 
   2  22   2       63.02       18.72    171.43 o 
   3  22   2       10.65       93.96    131.73 o 
   4  22   2       92.69      146.27    143.47 o 
   5  22   2       29.26     -187.98    138.23 o 
   6  22   2      102.20       92.29    159.99 o 
   7  22   2        0.60      -38.90    159.63 o 
   8  22   2       15.46      -40.40    171.50 o 
  -8  23   2       94.01      144.53    165.12 o 
  -7  23   2       38.29        1.65    255.98 o 
  -6  23   2        0.03     -180.06    120.04 o 
  -5  23   2       19.67      -97.94    221.85 o 
  -4  23   2      132.38      216.85    116.95 o 
  -3  23   2      118.51      179.80    104.59 o 
  -2  23   2        1.12      -79.55    118.68 o 
  -1  23   2      124.03      121.77     63.60 o 
   0  23   2       11.65       42.93     80.69 o 
   1  23   2       24.02      -11.69    106.24 o 
   2  23   2       86.22       91.74    115.97 o 
   3  23   2       20.09      -29.80    287.01 o 
   4  23   2      107.28        9.99    143.47 o 
   5  23   2        3.07     -104.10    169.10 o 
   6  23   2        8.40       71.86    168.33 o 
   7  23   2        9.41      -33.54    177.85 o 
  -8  24   2        1.06      -40.22    159.57 o 
  -7  24   2       37.45     -123.84    138.82 o 
  -6  24   2        8.83     -155.20    132.26 o 
  -5  24   2       39.08      142.48    168.33 o 
  -4  24   2      102.62      131.54    204.79 o 
  -3  24   2       42.23      107.60     99.68 o 
  -2  24   2        0.16      139.46    302.53 o 
  -1  24   2        8.17       29.34     60.38 o 
   0  24   2      223.12      222.20     71.27 o 
   1  24   2       21.36       58.13     69.33 o 
   2  24   2       38.94     -132.19    140.40 o 
   3  24   2       65.11       65.77    232.71 o 
   4  24   2       48.69      -24.41    207.11 o 
   5  24   2       13.40     -180.30    151.22 o 
   6  24   2        0.79      -53.81    175.61 o 
  -7  25   2       22.20     -192.46    142.13 o 
  -6  25   2        3.84     -101.49    241.24 o 
  -5  25   2      119.63      180.47    141.18 o 
  -4  25   2        2.01       -1.19    127.99 o 
  -3  25   2       21.70      -14.07     96.90 o 
  -2  25   2      180.22      424.61    214.10 o 
  -1  25   2        0.80       52.24     72.31 o 
   0  25   2        6.56       48.17    103.17 o 
   1  25   2       72.62      124.97    108.08 o 
   2  25   2       55.21      142.87    123.78 o 
   3  25   2       16.66     -179.11    119.41 o 
   4  25   2        1.63      -59.20    149.48 o 
   5  25   2       88.26      149.23    171.87 o 
   6  25   2        0.64       49.65    177.62 o 
  -6  26   2       60.31      120.92    152.84 o 
  -5  26   2       16.22       76.61    219.52 o 
  -4  26   2        1.53     -126.46    247.45 o 
  -3  26   2       16.26      -56.19    101.73 o 
  -2  26   2       16.72      -48.30     89.97 o 
  -1  26   2       21.86       32.77     75.67 o 
   0  26   2       10.34       95.35     66.89 o 
   1  26   2        7.31      -54.30    102.39 o 
   2  26   2        1.75      -78.61    233.49 o 
   3  26   2        0.93     -146.90    191.60 o 
   4  26   2        1.05     -107.91    322.69 o 
   5  26   2        8.51       -9.54    161.17 o 
  -5  27   2        0.60     -111.69    322.69 o 
  -4  27   2       45.39     -203.04    380.10 o 
  -3  27   2       42.29      -70.24    226.51 o 
  -2  27   2        8.34       11.01    160.57 o 
  -1  27   2       50.11      100.84    103.94 o 
   0  27   2        0.01       25.10     67.35 o 
   1  27   2       57.10       66.71    110.15 o 
   2  27   2       25.43     -191.02    159.80 o 
   3  27   2       33.84       57.51    214.10 o 
   4  27   2       64.28      370.57    366.13 o 
  -3  28   2        0.42       19.70    111.69 o 
  -2  28   2        1.12     -101.64    304.08 o 
  -1  28   2        0.22       27.93     86.88 o 
   1  28   2        9.68       97.74    113.25 o 
   2  28   2        3.87      -10.86    122.56 o 
 -14   1   3       19.69      -97.89    199.36 o 
 -13   1   3      180.56      198.39    191.60 o 
 -12   1   3      341.09      439.91    181.75 o 
 -11   1   3       24.70       -9.48    149.38 o 
 -10   1   3      297.76      388.32    166.22 o 
  -9   1   3     2614.02     2570.12    372.02 o 
  -8   1   3     2333.41     2052.44    263.06 o 
  -7   1   3     1703.03     1520.27    151.02 o 
  -6   1   3      120.67       98.49     32.72 o 
  -5   1   3     3458.36     3158.74    166.42 o 
  -4   1   3     1597.13     1580.13     91.07 o 
  -3   1   3     2031.71     1899.60    144.21 o 
  -2   1   3     1804.53     2012.86    155.20 o 
  -1   1   3        2.50       -7.84     39.56 o 
   0   1   3    15909.21    21134.94   1308.62 o 
   1   1   3      947.32     1144.73     87.40 o 
   2   1   3      951.79     1117.45    127.64 o 
   3   1   3     2202.44     2265.54    123.43 o 
   4   1   3      346.33      233.88     43.52 o 
   5   1   3      108.69       30.11     38.36 o 
   6   1   3      353.93      359.41     60.59 o 
   7   1   3     1455.81     1420.67    154.54 o 
   8   1   3       99.31       62.21     55.15 o 
   9   1   3      298.69      232.18    108.39 o 
  10   1   3      246.73      220.24    131.26 o 
  11   1   3       61.77      -79.12    221.85 o 
 -14   2   3        8.50      -84.63    186.45 o 
 -13   2   3       30.97       53.47    250.55 o 
 -12   2   3       10.65       16.88    164.32 o 
 -11   2   3       22.94      -26.97    244.35 o 
 -10   2   3       65.28        1.85    144.90 o 
  -9   2   3      839.74     1176.59    155.63 o 
  -8   2   3      495.40      761.97    105.92 o 
  -7   2   3      832.84      954.05     89.14 o 
  -6   2   3     5154.32     5084.32    289.73 o 
  -5   2   3      156.92      173.27     28.39 o 
  -4   2   3      718.16      645.64     48.01 o 
  -3   2   3     4949.05     4977.08    284.11 o 
  -2   2   3     2617.19     2910.34    186.94 o 
  -1   2   3      971.23     1258.98    128.17 o 
   0   2   3     2850.73     3239.32    209.97 o 
   1   2   3        4.27      -12.87     56.06 o 
   2   2   3     8927.17    10540.29    606.98 o 
   3   2   3      867.32      792.22     63.95 o 
   4   2   3      162.94      116.59     40.84 o 
   5   2   3     1148.68     1179.02     94.59 o 
   6   2   3     1002.12      905.05     79.00 o 
   7   2   3        4.80      206.97     70.56 o 
   8   2   3      112.92      168.66     58.11 o 
   9   2   3      224.78      333.72     83.37 o 
  10   2   3       29.30      192.75    137.27 o 
  11   2   3       57.91     -318.82    212.54 o 
  12   2   3       35.42       83.78    269.95 o 
 -14   3   3       49.64     -210.12    178.77 o 
 -13   3   3      220.61      266.25    191.97 o 
 -12   3   3       19.08     -254.11    178.41 o 
 -11   3   3      242.70      177.17    294.77 o 
 -10   3   3       17.42      295.70    135.43 o 
  -9   3   3     1055.93     1066.11    141.75 o 
  -8   3   3      419.28      407.61     75.48 o 
  -7   3   3     1409.68     1602.94    209.82 o 
  -6   3   3    12720.52    11884.40    818.50 o 
  -5   3   3     1520.00     1565.71    119.67 o 
  -4   3   3        0.96      -10.01     21.40 o 
  -3   3   3     5422.40     4712.28    272.63 o 
  -2   3   3     4063.98     4430.35    282.44 o 
  -1   3   3     6900.05     8104.05    512.75 o 
   0   3   3      392.39      541.90     57.43 o 
   1   3   3     2158.49     1964.77    142.04 o 
   2   3   3     5782.06     5834.38    379.22 o 
   3   3   3      172.01      149.33     36.38 o 
   4   3   3     1194.54     1268.12     98.16 o 
   5   3   3        2.58      -48.28     37.65 o 
   6   3   3     2768.05     2717.72    150.46 o 
   7   3   3      453.10      337.97     61.91 o 
   8   3   3      417.68      406.55     85.79 o 
   9   3   3      323.32      320.22     98.34 o 
  10   3   3       14.12       58.46    246.67 o 
  11   3   3        7.99      401.60    202.48 o 
  12   3   3        1.72       52.75    263.74 o 
 -14   4   3       47.71      -57.05    318.04 o 
 -13   4   3        4.67       55.45    183.91 o 
 -12   4   3       44.92      -15.39    162.81 o 
 -11   4   3      128.21      185.67    160.63 o 
 -10   4   3     1105.15      833.97    167.48 o 
  -9   4   3      692.97      628.18     93.97 o 
  -8   4   3     1364.84     1350.33    126.52 o 
  -7   4   3      132.76       73.14     58.59 o 
  -6   4   3      222.61      495.22     91.49 o 
  -5   4   3      727.58      789.50     83.53 o 
  -4   4   3     1626.41     1320.98    118.23 o 
  -3   4   3      153.88      117.61     46.35 o 
  -2   4   3     2511.16     2096.63    154.95 o 
  -1   4   3     7356.84     8582.29    534.78 o 
   0   4   3      584.09      550.80     61.44 o 
   1   4   3      645.95      643.07     67.46 o 
   2   4   3        7.91      -16.56     32.22 o 
   3   4   3     2336.43     2090.26    159.15 o 
   4   4   3      494.18      359.10     54.45 o 
   5   4   3      416.92      332.31     55.30 o 
   6   4   3      837.75      929.89     81.49 o 
   7   4   3        9.23      106.48     49.23 o 
   8   4   3      173.74      387.36     84.51 o 
   9   4   3        0.28       98.83     88.36 o 
  10   4   3      305.24      363.49    193.93 o 
  11   4   3      292.90      311.14    225.73 o 
  12   4   3        8.39      203.24    251.33 o 
 -14   5   3        4.76      -59.99    182.20 o 
 -13   5   3      108.93       68.33    180.68 o 
 -12   5   3      243.26      206.08    182.80 o 
 -11   5   3       26.22       67.31    133.44 o 
 -10   5   3      239.31      216.49     79.78 o 
  -9   5   3       45.94      168.61    115.77 o 
  -8   5   3      745.09      755.29    108.83 o 
  -7   5   3     1229.24     1363.53    133.60 o 
  -6   5   3     2203.96     2233.79    266.27 o 
  -5   5   3     2740.88     2397.27    186.60 o 
  -4   5   3      269.45      214.16     36.95 o 
  -3   5   3        3.21        3.86     27.77 o 
  -2   5   3      951.87      967.93     63.34 o 
  -1   5   3      427.01      531.21     55.33 o 
   0   5   3     6610.23     7142.56    476.80 o 
   1   5   3     5042.79     4930.48    324.59 o 
   2   5   3      824.19      876.05     86.11 o 
   3   5   3     1140.42     1013.50    187.72 o 
   4   5   3      732.47      731.53    115.96 o 
   5   5   3     1743.57     1994.47    177.80 o 
   6   5   3      304.88      301.75     64.46 o 
   7   5   3     1084.30     1147.12     96.02 o 
   8   5   3     1154.12      912.26    125.67 o 
   9   5   3       24.06       27.12     93.79 o 
  10   5   3      209.66      335.57    163.35 o 
  11   5   3        9.79      288.16    204.89 o 
  12   5   3       36.46      343.82    278.48 o 
 -14   6   3       16.67       58.44    189.62 o 
 -13   6   3        1.36      -60.37    165.60 o 
 -12   6   3      265.61       94.52    171.80 o 
 -11   6   3       24.88      -12.16    143.78 o 
 -10   6   3      214.58      313.68     90.91 o 
  -9   6   3     1963.97     1940.06    419.42 o 
  -8   6   3        3.56       28.49     67.44 o 
  -7   6   3     1342.84     1428.17    139.47 o 
  -6   6   3      364.78      486.82     80.37 o 
  -5   6   3     6178.00     5937.60    416.52 o 
  -4   6   3        6.69       19.80     20.71 o 
  -3   6   3     1496.91     1355.21     89.49 o 
  -2   6   3     3352.68     2916.02    157.08 o 
  -1   6   3      270.75      191.85     65.70 o 
   0   6   3     2197.94     2305.24    160.11 o 
   1   6   3     2296.77     2256.72    160.01 o 
   2   6   3     2657.09     2566.43    183.57 o 
   3   6   3      114.88       94.95     48.29 o 
   4   6   3      141.70      135.55     51.90 o 
   5   6   3     6991.44     7784.09    458.46 o 
   6   6   3      106.06       66.60     56.42 o 
   7   6   3       33.26      165.83     83.24 o 
   8   6   3       93.23      190.32    103.07 o 
   9   6   3      465.50      309.11    112.10 o 
  10   6   3      168.63      138.22    101.99 o 
  11   6   3        1.81      137.49    204.27 o 
  12   6   3       39.87      246.79    219.87 o 
 -14   7   3        5.87      -74.38    179.56 o 
 -13   7   3       37.60        9.50    175.29 o 
 -12   7   3       62.76      190.24    151.87 o 
 -11   7   3        0.50      -73.09    141.50 o 
 -10   7   3      292.06      245.22    139.51 o 
  -9   7   3      103.35       68.97     81.37 o 
  -8   7   3       37.95        9.48     66.38 o 
  -7   7   3        0.75      -24.51     60.47 o 
  -6   7   3      839.06      923.04    138.21 o 
  -5   7   3       78.31      132.65     91.23 o 
  -4   7   3      130.44      118.14     28.66 o 
  -3   7   3      893.32      946.64     87.83 o 
  -2   7   3     1232.55     1166.14     73.03 o 
  -1   7   3      663.05      667.10     58.86 o 
   0   7   3      797.60      978.00     87.84 o 
   1   7   3       77.35       46.28     35.60 o 
   2   7   3      393.57      466.14     67.85 o 
   3   7   3     1504.67     1686.93    137.85 o 
   4   7   3        7.37      -31.95     44.87 o 
   5   7   3        0.80       68.17     53.75 o 
   6   7   3      470.59      422.67     74.59 o 
   7   7   3      402.33      337.31    226.56 o 
   8   7   3        1.18       16.31     95.99 o 
   9   7   3        4.20       10.76    121.43 o 
  10   7   3       36.93        8.09    104.38 o 
  11   7   3        0.73        9.95    190.26 o 
  12   7   3        0.17      114.98    219.87 o 
 -13   8   3       11.61      -22.62    251.33 o 
 -12   8   3       26.08     -131.23    193.23 o 
 -11   8   3      288.52      365.60    106.24 o 
 -10   8   3        0.65        3.89     85.68 o 
  -9   8   3      168.03      166.77    147.55 o 
  -8   8   3      634.60      829.51    171.98 o 
  -7   8   3      110.85      137.92    117.78 o 
  -6   8   3      479.82      535.89     81.99 o 
  -5   8   3      576.02      576.80     79.41 o 
  -4   8   3     1496.42     1401.02     97.86 o 
  -3   8   3       11.12      -11.84     23.30 o 
  -2   8   3     2111.67     2050.97    119.14 o 
  -1   8   3      874.93      876.75     72.61 o 
   0   8   3        0.21        4.42     34.43 o 
   1   8   3      573.72      614.97     72.79 o 
   2   8   3       14.28      -12.46     47.91 o 
   3   8   3       15.05      -65.44     54.92 o 
   4   8   3     1385.70     1460.48    137.32 o 
   5   8   3      230.06      182.74     65.20 o 
   6   8   3      181.71      159.41     62.78 o 
   7   8   3      364.29      352.29    110.60 o 
   8   8   3      314.64      249.93    126.92 o 
   9   8   3      144.09     -126.50     99.20 o 
  10   8   3       30.33      -33.08    105.46 o 
  11   8   3       87.11      157.72    203.47 o 
  12   8   3        7.30      254.34    214.00 o 
 -13   9   3        1.42        2.99    180.19 o 
 -12   9   3        7.70       77.62    162.64 o 
 -11   9   3       12.74       -8.96     96.26 o 
 -10   9   3        1.76      -49.46     91.99 o 
  -9   9   3        1.45      -40.99     86.51 o 
  -8   9   3      274.55      219.34    101.15 o 
  -7   9   3        0.07      -72.95     65.72 o 
  -6   9   3      255.79      429.67     79.33 o 
  -5   9   3      530.45      767.53    125.14 o 
  -4   9   3     5130.75     4646.30    309.47 o 
  -3   9   3       51.70       18.72     25.91 o 
  -2   9   3     3002.96     2773.46    171.09 o 
  -1   9   3        0.79      -25.70     30.20 o 
   0   9   3       88.77       62.42     37.23 o 
   1   9   3      444.83      554.70     71.96 o 
   2   9   3      196.45       96.06     53.42 o 
   3   9   3      287.13      234.79     83.98 o 
   4   9   3        0.46      -41.97    102.41 o 
   5   9   3      632.96      429.82     79.87 o 
   6   9   3      126.09       56.21    101.18 o 
   7   9   3       85.22      127.11    102.43 o 
   8   9   3      439.25      445.56    157.17 o 
   9   9   3       19.40      111.74    148.45 o 
  10   9   3       34.06      107.79    138.78 o 
  11   9   3        2.02       63.86    179.49 o 
 -13  10   3       37.82       18.22    172.47 o 
 -12  10   3      140.76      262.95    173.50 o 
 -11  10   3      419.04      586.77    216.86 o 
 -10  10   3        6.95       -3.39     99.06 o 
  -9  10   3      194.88      157.88     97.19 o 
  -8  10   3     1557.67     1691.09    208.81 o 
  -7  10   3        3.86      103.49    137.23 o 
  -6  10   3      651.49      819.42    176.19 o 
  -5  10   3     4536.20     4573.27    338.38 o 
  -4  10   3     2370.98     2011.96    245.65 o 
  -3  10   3     4768.54     4100.32    225.60 o 
  -2  10   3      848.97      876.89     72.21 o 
  -1  10   3     1816.43     1837.60    123.96 o 
   0  10   3       75.01       51.43     45.68 o 
   1  10   3       34.85       22.74     46.59 o 
   2  10   3     1858.25     1739.89    142.58 o 
   3  10   3      222.63      177.53     59.32 o 
   4  10   3     1485.97     1668.40    153.05 o 
   5  10   3       33.47     -302.24    220.30 o 
   6  10   3      105.08       53.65    111.55 o 
   7  10   3      273.16      120.77    119.34 o 
   8  10   3      720.79      737.81    137.99 o 
   9  10   3       40.95       97.10    115.43 o 
  10  10   3        8.26      -30.55    119.43 o 
  11  10   3      191.65      257.49    137.92 o 
 -13  11   3       84.30      128.27    179.11 o 
 -12  11   3      103.92       20.98    167.78 o 
 -11  11   3       56.08     -110.30     98.33 o 
 -10  11   3      218.12       43.57    107.21 o 
  -9  11   3       54.93        9.09    120.36 o 
  -8  11   3      312.06      305.69    103.26 o 
  -7  11   3        1.82       98.94     77.61 o 
  -6  11   3      490.23      706.53    100.54 o 
  -5  11   3     2163.12     2447.29    309.56 o 
  -4  11   3      477.48      338.39     67.85 o 
  -3  11   3      526.85      668.75     75.72 o 
  -2  11   3     3602.99     3764.85    274.58 o 
  -1  11   3     3918.42     4058.46    248.78 o 
   0  11   3      190.27      189.38     44.92 o 
   1  11   3      351.19      521.17     64.22 o 
   2  11   3     2650.61     2687.17    255.94 o 
   3  11   3      894.26      874.46    118.97 o 
   4  11   3      471.80      490.14     84.55 o 
   5  11   3      119.88      204.76     71.03 o 
   6  11   3      359.82      452.50    143.96 o 
   7  11   3       90.56      -78.68    119.75 o 
   8  11   3      115.75       76.24    129.56 o 
   9  11   3       84.19       75.56    118.36 o 
  10  11   3       29.57      159.48    236.15 o 
  11  11   3        7.79      293.41    150.70 o 
 -13  12   3        0.04      -93.19    183.86 o 
 -12  12   3       42.13      106.69    198.40 o 
 -11  12   3        0.45      -26.80    105.61 o 
 -10  12   3      516.01      550.02    137.75 o 
  -9  12   3      530.73      525.91    134.93 o 
  -8  12   3      248.83      361.07    107.40 o 
  -7  12   3     1137.29     1168.04    170.08 o 
  -6  12   3      228.92      240.26     79.43 o 
  -5  12   3     1245.86     1316.33    227.99 o 
  -4  12   3       14.63      -11.49     38.07 o 
  -3  12   3     2707.97     2323.68    148.71 o 
  -2  12   3     4543.05     3833.78    338.67 o 
  -1  12   3      391.22      383.69     50.74 o 
   0  12   3      109.55      130.54     45.46 o 
   1  12   3     1051.69     1225.57    101.58 o 
   2  12   3     4695.86     5223.79    317.77 o 
   3  12   3      564.56      689.98    162.63 o 
   4  12   3      117.65      104.57     64.55 o 
   5  12   3     3265.18     3359.39    875.77 o 
   6  12   3       80.90     -171.31    197.81 o 
   7  12   3        0.21     -255.45    184.62 o 
   8  12   3      253.51      419.38    399.49 o 
   9  12   3      428.55      723.38    186.86 o 
  10  12   3      198.97       19.00    244.35 o 
  11  12   3        0.42       10.27    168.09 o 
 -13  13   3       30.40      268.52    195.04 o 
 -12  13   3      167.69      189.58    189.89 o 
 -11  13   3       53.62      118.03    124.74 o 
 -10  13   3        3.90     -156.83    104.68 o 
  -9  13   3        8.53        4.68    103.55 o 
  -8  13   3      138.50      211.95    142.47 o 
  -7  13   3      569.46      645.76    119.93 o 
  -6  13   3      103.47       93.00     74.99 o 
  -5  13   3     1560.80     1531.16    164.17 o 
  -4  13   3     2990.95     2404.14    170.59 o 
  -3  13   3      115.36      173.07     38.06 o 
  -2  13   3      101.81      118.69     37.94 o 
  -1  13   3       59.11       66.28     40.61 o 
   0  13   3     3682.14     3648.21    230.27 o 
   1  13   3      175.79      144.45     49.57 o 
   2  13   3       11.09       57.34     50.53 o 
   3  13   3     2083.53     2519.75    200.92 o 
   4  13   3      605.89      831.03    108.32 o 
   5  13   3      313.77      211.42    123.08 o 
   6  13   3        6.24        2.49    115.23 o 
   7  13   3      616.06      607.59    161.77 o 
   8  13   3      287.85      481.83    259.09 o 
   9  13   3        0.04      123.88    155.11 o 
  10  13   3       52.56      157.63    180.83 o 
  11  13   3        3.99       -8.41    365.36 o 
 -12  14   3        4.47      208.15    150.18 o 
 -11  14   3      178.39      142.74    128.59 o 
 -10  14   3       46.71      -39.52    113.97 o 
  -9  14   3       17.67      -67.32    106.06 o 
  -8  14   3      872.01     1249.26    284.58 o 
  -7  14   3      108.15      173.72     97.31 o 
  -6  14   3       41.58       30.39     80.00 o 
  -5  14   3      378.50      422.55     84.24 o 
  -4  14   3      706.26      539.95     62.39 o 
  -3  14   3     3530.22     3343.87    231.46 o 
  -2  14   3      621.77      576.95     64.19 o 
  -1  14   3      355.68      321.22     53.47 o 
   0  14   3       22.01       22.85     41.04 o 
   1  14   3      838.27      918.58     91.18 o 
   2  14   3        0.28        3.32     52.05 o 
   3  14   3     1040.64     1317.28    120.89 o 
   4  14   3      901.16     1114.28    145.62 o 
   5  14   3        0.60       15.82    105.56 o 
   6  14   3      358.34      278.95    139.44 o 
   7  14   3       53.49        9.75    130.18 o 
   8  14   3      162.26      158.37    300.97 o 
   9  14   3        3.16      136.67    163.92 o 
  10  14   3        5.34      323.59    285.46 o 
 -12  15   3        7.27      150.80    132.76 o 
 -11  15   3       15.81     -177.00    119.90 o 
 -10  15   3       40.25      -76.10    116.62 o 
  -9  15   3      186.47       74.71    113.98 o 
  -8  15   3        0.25      -69.73    140.80 o 
  -7  15   3      178.80       10.31    129.21 o 
  -6  15   3      408.00      564.39    127.33 o 
  -5  15   3       14.24      -10.67     76.63 o 
  -4  15   3       79.37       75.93     71.17 o 
  -3  15   3      920.38      980.31     91.39 o 
  -2  15   3     1365.43     1256.80    102.56 o 
  -1  15   3      607.51      582.34     69.72 o 
   0  15   3      949.52     1061.59     95.29 o 
   1  15   3     1043.25     1147.53    105.56 o 
   2  15   3      572.35      651.19     85.07 o 
   3  15   3       35.75       77.74     99.20 o 
   4  15   3      296.99      295.86    142.73 o 
   5  15   3       11.05      -18.32    115.29 o 
   6  15   3      223.33      266.67    146.15 o 
   7  15   3        0.63        4.70    138.04 o 
   8  15   3      153.97      207.26    167.55 o 
   9  15   3      130.08      390.06    190.97 o 
  10  15   3       41.17      155.41    211.77 o 
 -12  16   3       44.67      -12.57    207.66 o 
 -11  16   3       17.27     -182.84    132.88 o 
 -10  16   3      129.08      177.41    138.72 o 
  -9  16   3      125.21      195.13    124.61 o 
  -8  16   3       33.79       14.76    106.00 o 
  -7  16   3       28.76      -40.69     96.61 o 
  -6  16   3       24.94      110.46    121.01 o 
  -5  16   3      251.03      205.33     95.41 o 
  -4  16   3       66.39       78.52     78.85 o 
  -3  16   3       68.48       49.16     43.23 o 
  -2  16   3      580.41      582.73     90.02 o 
  -1  16   3      170.79      159.68     51.35 o 
   0  16   3       89.64      119.57     55.50 o 
   1  16   3      421.17      340.58     67.05 o 
   2  16   3       36.36       21.66     56.63 o 
   3  16   3        5.67       42.64     63.50 o 
   4  16   3      144.21       30.42    119.27 o 
   5  16   3        1.16      -20.17    125.44 o 
   6  16   3        6.97      -21.80    221.08 o 
   7  16   3        2.10       19.82    147.85 o 
   8  16   3       87.03      280.30    176.91 o 
   9  16   3       11.24        0.22    287.79 o 
  10  16   3       25.39      244.13    396.39 o 
 -11  17   3        7.36      317.68    148.27 o 
 -10  17   3      132.76      262.82    139.87 o 
  -9  17   3       19.46      105.45    125.35 o 
  -8  17   3       51.44      -52.36    108.72 o 
  -7  17   3        1.99       79.52    113.45 o 
  -6  17   3      599.40      474.15    121.74 o 
  -5  17   3       12.25      -51.85     86.92 o 
  -4  17   3       13.86      -20.23    100.07 o 
  -3  17   3      860.07      779.05     83.42 o 
  -2  17   3       12.76       21.93     45.86 o 
  -1  17   3        4.60      -21.73     47.94 o 
   0  17   3      358.72      300.03     66.78 o 
   1  17   3      439.98      527.38     79.37 o 
   2  17   3      100.27       98.65     80.39 o 
   3  17   3      664.34      983.43    112.60 o 
   4  17   3       62.80      -19.58    128.43 o 
   5  17   3        8.28      -73.76    120.20 o 
   6  17   3      474.23      398.82    255.21 o 
   7  17   3       69.45       46.47    148.04 o 
   8  17   3        4.47      -66.83    164.68 o 
   9  17   3       11.04      -84.97    354.50 o 
 -11  18   3       15.40       50.01    143.37 o 
 -10  18   3        2.95       18.57    135.38 o 
  -9  18   3       38.40      179.24    121.49 o 
  -8  18   3      170.97       37.25    133.16 o 
  -7  18   3      112.80       62.97    115.66 o 
  -6  18   3        5.06       65.41    100.04 o 
  -5  18   3       16.34      -24.94     88.94 o 
  -4  18   3        6.07        6.41    126.44 o 
  -3  18   3        6.21       31.47     74.13 o 
  -2  18   3        3.26      -27.89     46.21 o 
  -1  18   3      675.84      733.59     82.52 o 
   0  18   3       67.37        2.84     56.85 o 
   1  18   3      150.93      162.72     68.97 o 
   2  18   3      115.77      160.68     71.48 o 
   3  18   3       94.90       54.92     91.18 o 
   4  18   3       20.63       67.07    139.05 o 
   5  18   3       15.37        3.60    149.71 o 
   6  18   3       11.70      181.14    150.39 o 
   7  18   3       30.99       21.50    157.61 o 
   8  18   3        9.53     -203.85    256.76 o 
   9  18   3        4.08      149.95    192.46 o 
 -11  19   3       50.43      188.69    154.64 o 
 -10  19   3        0.13      248.62    210.22 o 
  -9  19   3       72.79       83.41    158.83 o 
  -8  19   3        2.61      223.89    138.60 o 
  -7  19   3       40.73       92.18    121.68 o 
  -6  19   3        3.22       95.54    109.28 o 
  -5  19   3       78.17       71.62     94.71 o 
  -4  19   3       53.11       33.95     86.96 o 
  -3  19   3       50.51       13.77     77.71 o 
  -2  19   3       65.08       30.79     61.85 o 
  -1  19   3       41.46       48.51     56.70 o 
   0  19   3      521.79      652.63     83.63 o 
   1  19   3       19.18      -68.21     59.83 o 
   2  19   3       20.53      -57.38     68.61 o 
   3  19   3      108.13      100.98    130.19 o 
   4  19   3       41.45     -111.57    123.38 o 
   5  19   3      114.25       67.16    144.76 o 
   6  19   3       31.61      176.97    171.43 o 
   7  19   3      202.30      284.31    184.65 o 
   8  19   3       23.45      143.70    191.40 o 
   9  19   3        1.12       87.29    182.72 o 
 -10  20   3       25.12       53.91    163.87 o 
  -9  20   3      158.23      422.21    174.76 o 
  -8  20   3      198.03      190.67    222.63 o 
  -7  20   3        7.67     -107.56    118.35 o 
  -6  20   3       61.44      138.85    111.28 o 
  -5  20   3       70.99       22.21    106.27 o 
  -4  20   3      115.34       59.47     88.04 o 
  -3  20   3       63.75      -30.82     77.97 o 
  -2  20   3      110.47       94.50     53.47 o 
  -1  20   3      228.46      267.89     64.92 o 
   0  20   3       53.30      124.17     66.14 o 
   1  20   3       20.83      -35.37     73.45 o 
   2  20   3       16.73     -112.71    100.32 o 
   3  20   3        3.33      -38.00    121.38 o 
   4  20   3       98.26      139.87    147.73 o 
   5  20   3       73.68      161.83    152.19 o 
   6  20   3       11.61      278.58    418.88 o 
   7  20   3        0.01      -45.53    167.58 o 
   8  20   3        8.59      -56.78    172.61 o 
 -10  21   3        4.75      247.19    176.18 o 
  -9  21   3        3.96       56.68    224.95 o 
  -8  21   3        2.78       39.30    137.99 o 
  -7  21   3       36.03       98.93    134.14 o 
  -6  21   3      176.71      262.08    162.12 o 
  -5  21   3       11.04       92.82    110.15 o 
  -4  21   3        1.40     -137.38    122.56 o 
  -3  21   3       72.16       65.16     89.21 o 
  -2  21   3       84.77      155.53     63.35 o 
  -1  21   3       99.72      118.76     69.28 o 
   0  21   3       54.33       -3.23     58.97 o 
   1  21   3      482.94      583.22     89.29 o 
   2  21   3       81.39      192.94    118.98 o 
   3  21   3       12.91        9.67    197.81 o 
   4  21   3       65.68       93.53    138.28 o 
   5  21   3       19.47        0.65    147.57 o 
   6  21   3      205.46      367.48    294.77 o 
   7  21   3       17.54      166.17    182.39 o 
   8  21   3       31.09      -16.98    166.35 o 
  -9  22   3       12.69       94.11    194.70 o 
  -8  22   3       50.12      112.78    169.10 o 
  -7  22   3        6.54      -21.42    163.67 o 
  -6  22   3        6.60       37.58    135.75 o 
  -5  22   3        0.37       16.15    101.71 o 
  -4  22   3      114.45       93.17    174.53 o 
  -3  22   3       43.98      -44.53     80.16 o 
  -2  22   3       35.13      -36.00     94.64 o 
  -1  22   3      185.83      164.03     64.65 o 
   0  22   3       64.85      103.59     63.45 o 
   1  22   3        4.07      -33.46     63.81 o 
   2  22   3        4.08      -23.29    146.61 o 
   3  22   3       95.63       30.67    128.92 o 
   4  22   3       94.00      404.68    159.01 o 
   5  22   3       36.81      -40.17    238.14 o 
   6  22   3       43.71      248.94    487.92 o 
   7  22   3        0.65      -74.24    157.80 o 
  -8  23   3        2.92      -55.13    143.28 o 
  -7  23   3      141.40      182.56    144.96 o 
  -6  23   3        7.01     -117.61    115.95 o 
  -5  23   3       39.77       13.90    107.60 o 
  -4  23   3       97.22       12.44     96.60 o 
  -3  23   3       96.72      177.74     95.35 o 
  -2  23   3       21.27      -19.52    135.75 o 
  -1  23   3        2.28       17.72     61.95 o 
   0  23   3      293.60      323.16     78.08 o 
   1  23   3        3.20      158.03     81.10 o 
   2  23   3        2.95      117.10    115.76 o 
   3  23   3      108.16      218.76    181.52 o 
   4  23   3       13.52      -31.87    136.96 o 
   5  23   3        0.78     -205.15    136.77 o 
   6  23   3       10.10      289.50    480.16 o 
   7  23   3        9.00      171.17    190.10 o 
  -8  24   3       62.93       20.15    157.61 o 
  -7  24   3       23.30       41.48    324.25 o 
  -6  24   3        0.79     -205.00    252.88 o 
  -5  24   3      102.58      185.64    121.20 o 
  -4  24   3       26.57       16.09    103.19 o 
  -3  24   3        6.74       47.60     91.30 o 
  -2  24   3       79.39      -36.78     85.05 o 
  -1  24   3       38.35      -62.06     85.57 o 
   0  24   3        0.49      -84.35     86.43 o 
   1  24   3       13.70      -28.61     74.69 o 
   2  24   3      108.85      124.70    126.22 o 
   3  24   3        0.07      -24.77    123.78 o 
   4  24   3        2.23      -99.00    138.11 o 
   5  24   3       91.51      161.85    170.54 o 
   6  24   3        5.99      224.38    293.99 o 
  -7  25   3        0.54     -144.95    138.91 o 
  -6  25   3       20.04      -41.95    210.99 o 
  -5  25   3        0.75        5.21    139.63 o 
  -4  25   3       12.43       73.41    102.73 o 
  -3  25   3        5.35       10.32    136.52 o 
  -2  25   3        0.04      -79.50     79.69 o 
  -1  25   3        0.62     -124.43    130.32 o 
   0  25   3       17.93       92.66     71.51 o 
   1  25   3        6.07      -17.07    107.05 o 
   2  25   3        2.67      -28.46    142.73 o 
   3  25   3        2.89      -57.40    129.90 o 
   4  25   3       36.53       56.78    158.76 o 
   5  25   3        1.23       59.60    165.37 o 
  -6  26   3       14.88      -55.43    268.39 o 
  -5  26   3        5.85      -33.19    223.40 o 
  -4  26   3       23.98      -16.10    179.19 o 
  -3  26   3        9.77       26.04     87.23 o 
  -2  26   3       91.01       42.06    203.24 o 
  -1  26   3       20.82      -88.43     80.67 o 
   0  26   3       12.44      -67.02     93.08 o 
   1  26   3       62.64       -9.31    119.46 o 
   2  26   3       39.09       90.21    136.63 o 
   3  26   3        3.86       14.96    138.40 o 
   4  26   3        2.55      -67.21    157.95 o 
  -5  27   3        3.63       25.01    167.55 o 
  -4  27   3        9.06      -61.70    214.10 o 
  -3  27   3        5.77       55.80     98.67 o 
  -2  27   3        4.47       97.20     95.51 o 
  -1  27   3        4.74      -31.29    162.90 o 
   0  27   3        0.98      -61.68    110.15 o 
   1  27   3        5.92       71.37    121.01 o 
   2  27   3        1.31      151.68    137.85 o 
   3  27   3        0.19     -162.87    176.86 o 
  -3  28   3       17.50      143.55    106.10 o 
  -2  28   3        4.62       68.34     95.67 o 
  -1  28   3       42.61      114.80    103.94 o 
   1  28   3       21.35      237.37    131.87 o 
 -14   0   4        3.06     -353.72    235.81 o 
 -13   0   4      105.09      164.45    245.12 o 
 -12   0   4     1511.17     1272.16    321.14 o 
 -11   0   4       10.66      192.38    229.61 o 
 -10   0   4       55.29     -192.38    210.99 o 
  -9   0   4     2049.26     2772.38    454.56 o 
  -8   0   4     1090.57     1446.38    258.64 o 
  -7   0   4     3170.30     3178.58    228.82 o 
  -6   0   4     3362.86     3143.05    224.58 o 
  -5   0   4     3964.25     3899.52    272.26 o 
  -4   0   4     3959.63     4035.76    364.58 o 
  -3   0   4    11556.98    11910.20   1205.45 o 
  -2   0   4    16105.12    19567.97   1967.19 o 
  -1   0   4      288.34      397.16     83.78 o 
   0   0   4    23694.19    30530.26   3060.94 o 
   1   0   4      939.30     1247.90    141.02 o 
   2   0   4      989.49      942.02    120.77 o 
   3   0   4    15263.84    17329.27   1438.99 o 
   4   0   4     7865.85     8480.08    721.74 o 
   5   0   4       51.29      380.65    150.16 o 
   6   0   4     1025.79     1140.88    169.08 o 
   7   0   4     8669.52     4540.99    691.93 o 
   8   0   4      539.94      480.90    107.29 o 
   9   0   4        4.49      626.23    177.07 o 
  10   0   4      892.33     1065.82    327.35 o 
 -14   1   4        5.04       46.83    190.05 o 
 -13   1   4       93.17      344.93    190.64 o 
 -12   1   4       34.35      578.69    224.18 o 
 -11   1   4        2.19      -53.18    154.57 o 
 -10   1   4       46.48      260.22    196.25 o 
  -9   1   4     1141.49     2461.83    345.19 o 
  -8   1   4     1125.61     1368.74    150.90 o 
  -7   1   4     1745.42     1879.14    125.35 o 
  -6   1   4       33.86       22.57     30.35 o 
  -5   1   4      349.40      320.93     39.11 o 
  -4   1   4       30.28       59.03     31.74 o 
  -3   1   4      901.91      931.70     94.64 o 
  -2   1   4     5876.84     6377.08    464.58 o 
  -1   1   4      907.33     1172.27    142.73 o 
   0   1   4     1323.79     1593.39    118.13 o 
   1   1   4        8.70       -5.79     39.76 o 
   2   1   4     4057.77     4647.03    284.18 o 
   3   1   4     1280.57     1576.87    110.44 o 
   4   1   4      511.43      668.44     72.35 o 
   5   1   4     1598.16     1443.80    109.68 o 
   6   1   4     1941.37     1826.02    120.38 o 
   7   1   4      120.87      922.45    430.52 o 
   8   1   4        7.77      392.43    105.81 o 
   9   1   4      439.77      715.87    182.31 o 
  10   1   4      304.19      822.25    293.22 o 
 -14   2   4       27.99     -101.01    181.57 o 
 -13   2   4       61.19     -113.17    163.40 o 
 -12   2   4       73.71      195.53    174.23 o 
 -11   2   4      301.39      263.52    167.65 o 
 -10   2   4      728.38      773.23    202.46 o 
  -9   2   4      359.97      491.56    106.97 o 
  -8   2   4      265.19      302.10     97.86 o 
  -7   2   4      133.73      167.98     40.19 o 
  -6   2   4     2821.94     2682.24    148.38 o 
  -5   2   4       88.87       86.76     29.19 o 
  -4   2   4     1918.49     1989.57    125.35 o 
  -3   2   4     6215.09     7188.65    451.02 o 
  -2   2   4     1885.11     2305.88    180.97 o 
  -1   2   4     1538.09     1878.82    151.38 o 
   0   2   4     3487.96     4807.47    311.35 o 
   1   2   4    11865.55    14447.52    897.32 o 
   2   2   4     4453.46     5208.01    345.54 o 
   3   2   4     1922.70     1891.43    121.35 o 
   4   2   4      148.04       40.90     42.29 o 
   5   2   4        0.49      -61.81     41.20 o 
   6   2   4     2156.11     2417.36    159.23 o 
   7   2   4       50.41      -38.41     59.84 o 
   8   2   4     1102.98     1084.75    108.84 o 
   9   2   4      804.30      848.10    123.73 o 
  10   2   4       77.19      465.44    191.57 o 
  11   2   4      209.90      716.75    333.55 o 
 -14   3   4        1.01      -47.05    171.38 o 
 -13   3   4       37.59      -53.17    170.74 o 
 -12   3   4       15.93     -145.98    207.11 o 
 -11   3   4       32.02      -12.79    154.84 o 
 -10   3   4       83.03      230.06    126.96 o 
  -9   3   4       99.66      152.28     59.73 o 
  -8   3   4      463.83      494.67    112.86 o 
  -7   3   4     1432.03     1412.41    101.79 o 
  -6   3   4        5.68       33.83     27.28 o 
  -5   3   4      111.41       67.09     27.45 o 
  -4   3   4     1159.34     1207.64     86.17 o 
  -3   3   4     1283.02     1332.14    132.65 o 
  -1   3   4    22139.40    27778.36   1748.83 o 
   0   3   4       31.03       22.62     33.06 o 
   1   3   4      165.45      180.54     42.35 o 
   2   3   4        9.60      -11.36     41.20 o 
   3   3   4     8309.63     8829.60    579.24 o 
   4   3   4        7.83        0.33     39.54 o 
   5   3   4       31.55      -28.29     44.64 o 
   6   3   4     1125.44     1084.86     91.79 o 
   7   3   4       21.64       18.09     54.25 o 
   8   3   4      103.12      327.03    166.15 o 
   9   3   4       51.40      301.68    182.95 o 
  10   3   4        9.23      107.12    180.52 o 
  11   3   4      106.14      828.45    370.79 o 
 -14   4   4        1.40     -149.93    184.80 o 
 -13   4   4        6.99       32.05    186.95 o 
 -12   4   4        5.80        4.90    170.68 o 
 -11   4   4       17.13        4.11    169.88 o 
 -10   4   4       64.10       21.26    122.14 o 
  -9   4   4      619.53      549.57    130.55 o 
  -8   4   4      141.78      152.05     65.82 o 
  -7   4   4     1953.31     1901.63    147.00 o 
  -6   4   4      405.41      350.80     50.83 o 
  -5   4   4       68.64       56.18     26.11 o 
  -4   4   4     1960.15     1891.90    119.63 o 
  -3   4   4      341.66      414.06     80.79 o 
  -2   4   4      532.38      632.77     62.41 o 
  -1   4   4     1353.23     1498.37    113.53 o 
   0   4   4     3343.93     3992.04    265.13 o 
   1   4   4        8.68      -12.56     32.76 o 
   2   4   4      131.31      132.17     45.89 o 
   3   4   4      176.19       85.89     50.60 o 
   4   4   4       68.27       41.33     47.17 o 
   5   4   4        0.02      -44.80     47.38 o 
   6   4   4      707.27      644.45     75.70 o 
   7   4   4      381.12      491.44     79.12 o 
   8   4   4      112.46      132.01     89.03 o 
   9   4   4      130.89      153.50    107.85 o 
  10   4   4       94.23       50.12    184.24 o 
  11   4   4       15.02      145.41    195.87 o 
 -14   5   4        8.87     -208.17    179.64 o 
 -13   5   4       23.70     -106.21    172.47 o 
 -12   5   4       86.55       43.96    170.81 o 
 -11   5   4       86.61       93.23    134.58 o 
 -10   5   4       70.32       37.84    111.96 o 
  -9   5   4      120.83      152.06     69.03 o 
  -8   5   4      453.29      374.52     76.50 o 
  -7   5   4        0.56       37.78     61.56 o 
  -6   5   4      471.55      370.26     63.83 o 
  -5   5   4        6.45       -2.89     25.90 o 
  -4   5   4     3339.13     3035.10    184.09 o 
  -3   5   4     1092.54     1099.02     78.73 o 
  -2   5   4      885.74      994.49     75.02 o 
  -1   5   4      391.45      404.08     53.67 o 
   0   5   4     1030.38     1224.71    100.66 o 
   1   5   4      640.74      736.34     78.43 o 
   2   5   4     2855.42     3021.17    211.00 o 
   3   5   4      425.46      320.11     65.61 o 
   4   5   4     1419.00     1375.71    133.77 o 
   5   5   4        9.17       35.63     60.98 o 
   6   5   4      273.40      230.96     88.51 o 
   7   5   4      113.95       81.03     68.60 o 
   8   5   4      142.48      139.65    103.20 o 
   9   5   4       13.45      -10.96    114.48 o 
  10   5   4       69.66      129.11    109.05 o 
  11   5   4      131.37      245.10    203.43 o 
 -14   6   4        0.55     -255.38    179.95 o 
 -13   6   4        7.75       41.32    185.03 o 
 -12   6   4       11.72      -59.64    171.80 o 
 -11   6   4        7.37      -47.43    138.57 o 
 -10   6   4        1.17      -17.51     74.46 o 
  -9   6   4      165.06      177.55     75.71 o 
  -8   6   4       97.78      119.38     63.94 o 
  -7   6   4       27.68       91.98     68.27 o 
  -6   6   4      184.47      192.51     54.16 o 
  -5   6   4      240.88      205.46     34.39 o 
  -4   6   4     3078.93     2598.42    160.71 o 
  -3   6   4     1822.92     1958.78    123.54 o 
  -2   6   4     2294.65     2557.43    156.26 o 
  -1   6   4       16.22        9.69     30.78 o 
   0   6   4     4424.22     4849.74    321.74 o 
   1   6   4     1498.39     1625.62    129.51 o 
   2   6   4      370.98      361.55     61.36 o 
   3   6   4     2617.85     2629.52    267.70 o 
   4   6   4        5.09      -15.22     52.92 o 
   5   6   4     1629.20     1490.33    148.13 o 
   6   6   4      627.85      561.29     95.62 o 
   7   6   4      657.10      703.69    127.75 o 
   8   6   4      234.90      215.28    110.18 o 
   9   6   4       34.46      123.20    107.76 o 
  10   6   4      162.18      207.41    114.32 o 
  11   6   4       14.02      252.31    205.58 o 
 -14   7   4       92.00      219.00    198.87 o 
 -13   7   4       13.06      -75.68    181.81 o 
 -12   7   4       61.82      164.17    191.21 o 
 -11   7   4        4.92     -143.10    182.02 o 
 -10   7   4      295.25      305.83     94.43 o 
  -9   7   4       69.73       83.24     76.65 o 
  -8   7   4        3.25      -58.88     61.79 o 
  -7   7   4     2021.90     1976.58    231.82 o 
  -6   7   4      436.95      376.95     66.77 o 
  -5   7   4      115.76      109.72     36.40 o 
  -4   7   4        3.32      -21.37     26.05 o 
  -3   7   4     5615.85     5625.12    300.30 o 
  -2   7   4     6652.64     6361.68    332.34 o 
  -1   7   4       64.97       65.23     35.90 o 
   0   7   4      216.34      177.70     81.38 o 
   1   7   4     2362.00     2323.68    170.31 o 
   2   7   4     2399.06     2503.44    199.16 o 
   3   7   4     1276.70     1518.56    137.68 o 
   4   7   4      244.49      263.54     67.96 o 
   5   7   4     5513.18     5633.52    387.50 o 
   6   7   4       72.35       48.71    108.38 o 
   7   7   4      327.30      177.18    103.40 o 
   8   7   4      127.59      129.50    110.29 o 
   9   7   4      359.88      373.51    120.42 o 
  10   7   4      355.65      205.96    142.33 o 
  11   7   4        3.55       26.41    193.94 o 
 -14   8   4        0.61       36.50    215.65 o 
 -13   8   4      108.52       75.30    193.70 o 
 -12   8   4      131.25       90.01    183.57 o 
 -11   8   4       38.13       92.95     89.06 o 
 -10   8   4      191.30      198.54     95.46 o 
  -9   8   4      214.02      170.18     87.75 o 
  -8   8   4        5.72       54.61     68.53 o 
  -7   8   4       48.24       15.37     60.76 o 
  -6   8   4      347.83      340.12     69.22 o 
  -5   8   4     4583.83     4062.64    248.11 o 
  -4   8   4     1177.26     1116.47     83.90 o 
  -3   8   4      655.40      611.96     54.12 o 
  -2   8   4       90.98       69.03     31.30 o 
  -1   8   4     1996.86     2003.51    145.40 o 
   0   8   4     2343.67     2510.49    181.10 o 
   1   8   4      277.30      196.01     86.79 o 
   2   8   4      914.46      814.57     92.34 o 
   3   8   4     2101.96     2092.50    167.44 o 
   4   8   4       11.10       99.15     80.25 o 
   5   8   4      264.82      396.79     90.32 o 
   6   8   4      755.76      718.27    113.54 o 
   7   8   4      569.63      313.29    135.87 o 
   8   8   4      875.40      836.08    147.12 o 
   9   8   4      213.30      304.52    124.12 o 
  10   8   4        8.65       47.92    119.91 o 
  11   8   4        0.26      291.09    224.95 o 
 -13   9   4       24.41      228.60    190.06 o 
 -12   9   4       37.56      -82.62    149.68 o 
 -11   9   4      303.12      460.80    166.60 o 
 -10   9   4       15.12      125.51    134.97 o 
  -9   9   4        7.40       15.70     85.91 o 
  -8   9   4     1651.79     2066.01    340.92 o 
  -7   9   4        1.72       22.91     62.79 o 
  -6   9   4       19.75       77.85     59.05 o 
  -5   9   4      269.88      204.21    101.61 o 
  -4   9   4     1912.64     1684.11    115.09 o 
  -3   9   4      702.63      587.71     54.10 o 
  -2   9   4     1947.18     1922.94    114.91 o 
  -1   9   4     3280.87     2860.26    178.71 o 
   0   9   4     2097.59     2070.79    156.67 o 
   1   9   4      364.68      277.35     58.16 o 
   2   9   4       53.79       70.79     48.81 o 
   3   9   4     3004.75     3049.90    326.22 o 
   4   9   4     4823.06     5429.67    372.29 o 
   5   9   4      144.82       75.83     71.34 o 
   6   9   4      822.52     1170.56    203.24 o 
   7   9   4      115.71      -51.03    118.58 o 
   8   9   4      204.10      371.22    144.05 o 
   9   9   4        5.35     -157.88    105.25 o 
  10   9   4        6.54      -63.30    116.87 o 
  11   9   4      263.86      140.09    246.21 o 
 -13  10   4       44.75      136.39    198.50 o 
 -12  10   4      153.15      274.94    171.78 o 
 -11  10   4        9.07      -14.07     94.01 o 
 -10  10   4       64.74      104.75     99.61 o 
  -9  10   4      109.04       43.69     90.71 o 
  -8  10   4      392.36      530.50    106.79 o 
  -7  10   4      242.23      229.06     75.38 o 
  -6  10   4      171.81      202.84     67.31 o 
  -5  10   4     6218.37     5438.43    474.50 o 
  -4  10   4       67.98       43.54     49.68 o 
  -3  10   4      155.11      183.36     37.27 o 
  -2  10   4      778.03      915.91     79.57 o 
  -1  10   4      285.90      261.76     48.86 o 
   0  10   4       17.94       29.34     42.02 o 
   1  10   4      276.08      314.05     78.46 o 
   2  10   4      927.85      996.30    136.46 o 
   3  10   4     1693.49     2076.46    177.92 o 
   4  10   4       40.22       33.89     61.82 o 
   5  10   4       17.90       -5.54     69.32 o 
   6  10   4      222.61       48.10    132.65 o 
   7  10   4      385.79      346.87    130.46 o 
   8  10   4       39.69       84.37    132.71 o 
   9  10   4       69.42      -99.33    259.86 o 
  10  10   4       98.17       87.94    149.91 o 
  11  10   4        1.13      -45.59    151.13 o 
 -13  11   4        1.04      -97.62    170.88 o 
 -12  11   4       54.79        4.67    172.78 o 
 -11  11   4       28.27       -4.62    108.00 o 
 -10  11   4       29.38      -24.38     97.38 o 
  -9  11   4       78.67      141.89    100.61 o 
  -8  11   4       39.93      -73.49     82.56 o 
  -7  11   4      636.25      642.09    150.24 o 
  -6  11   4       10.62       35.14     63.94 o 
  -5  11   4      749.25      857.34    102.91 o 
  -4  11   4        4.95       52.90     39.64 o 
  -3  11   4      447.51      433.22     48.01 o 
  -2  11   4     1530.64     1257.46     97.46 o 
  -1  11   4      383.01      392.75     54.85 o 
   0  11   4        4.35      -20.98     39.87 o 
   1  11   4     1388.80     1259.01    122.82 o 
   2  11   4     1464.95     1614.04    144.23 o 
   3  11   4       27.65       81.49     60.47 o 
   4  11   4        5.63      -39.67     60.49 o 
   5  11   4     3570.16     3466.50    654.70 o 
   6  11   4      113.97       80.90    117.11 o 
   7  11   4       12.94       16.23    117.53 o 
   8  11   4      515.15      354.04    435.95 o 
   9  11   4        1.37      -20.12    203.24 o 
  10  11   4       96.55       89.01    158.19 o 
 -13  12   4        7.00     -150.45    178.08 o 
 -12  12   4       14.68       19.66    114.15 o 
 -11  12   4       13.57     -104.62    115.39 o 
 -10  12   4       77.59      -67.45    101.25 o 
  -9  12   4        0.68       37.21     96.68 o 
  -8  12   4        9.68      -43.57     85.87 o 
  -7  12   4      116.60      -53.06     75.73 o 
  -6  12   4       63.06       82.94     68.18 o 
  -5  12   4       14.49      -45.96     57.67 o 
  -4  12   4      696.56      697.74     80.17 o 
  -3  12   4      627.05      662.38     63.74 o 
  -2  12   4      796.62      810.45     77.25 o 
  -1  12   4      134.86      177.13     45.74 o 
   0  12   4     1522.13     1530.58    117.87 o 
   1  12   4      331.40      348.79     61.89 o 
   2  12   4      246.37      189.99    140.59 o 
   3  12   4      481.20      624.41     96.35 o 
   4  12   4       12.83      -57.78     65.54 o 
   5  12   4       15.83       44.67    157.47 o 
   6  12   4       84.57      135.72    127.66 o 
   7  12   4      101.59       24.25    157.47 o 
   8  12   4        1.86     -180.74    127.65 o 
   9  12   4       10.19      134.16    250.55 o 
  10  12   4       41.91       44.36    370.79 o 
 -13  13   4        3.95     -278.22    185.48 o 
 -12  13   4        0.98       87.48    137.54 o 
 -11  13   4      245.54      133.66    137.44 o 
 -10  13   4       32.06       15.64    109.78 o 
  -9  13   4       34.66      -72.83     94.32 o 
  -8  13   4      180.39      131.34     94.33 o 
  -7  13   4      171.54      211.92     90.95 o 
  -6  13   4       30.53      -25.42     68.25 o 
  -5  13   4      901.79      920.55    136.89 o 
  -4  13   4      153.17      136.85     40.44 o 
  -3  13   4        4.01        3.33     43.44 o 
  -2  13   4     2194.42     2125.53    142.76 o 
  -1  13   4      608.65      657.78     72.43 o 
   0  13   4      481.49      636.96    106.17 o 
   1  13   4      509.33      552.02     75.77 o 
   2  13   4     2810.19     2937.23    221.45 o 
   3  13   4      102.85      107.72     95.28 o 
   4  13   4       61.48        8.35     69.84 o 
   5  13   4      430.82      511.69    252.88 o 
   6  13   4       99.67     -147.45    114.98 o 
   7  13   4      292.46      117.05    139.68 o 
   8  13   4       30.40       47.89    132.72 o 
   9  13   4       22.27      -18.06    148.41 o 
  10  13   4       12.74      116.10    345.97 o 
 -12  14   4       55.45       74.26    220.18 o 
 -11  14   4       39.44      115.78    121.11 o 
 -10  14   4        8.25      -32.83    108.49 o 
  -9  14   4       54.19       65.07    107.04 o 
  -8  14   4       52.63      102.10     99.14 o 
  -7  14   4      449.89      302.42    109.68 o 
  -6  14   4       41.64       89.51     82.53 o 
  -5  14   4      806.92      843.77    130.59 o 
  -4  14   4      980.84      779.52    177.15 o 
  -3  14   4      526.87      438.09     61.49 o 
  -2  14   4      298.98      298.79     53.59 o 
  -1  14   4       51.82       -1.28     77.03 o 
   0  14   4     1129.49     1259.39    110.53 o 
   1  14   4      187.66      159.95     59.33 o 
   2  14   4        1.89       -6.27     55.05 o 
   3  14   4      292.16      357.20     85.17 o 
   4  14   4      320.96      321.98     89.21 o 
   5  14   4        0.35      -45.07    113.50 o 
   6  14   4       16.83      -88.95    115.23 o 
   7  14   4      373.33      554.62    166.15 o 
   8  14   4       54.59        1.84    149.63 o 
   9  14   4        3.92     -140.07    194.70 o 
  10  14   4       24.13       38.94    413.45 o 
 -12  15   4       35.55       68.74    134.33 o 
 -11  15   4        0.50       22.22    123.37 o 
 -10  15   4       31.14        2.10    114.08 o 
  -9  15   4        3.18     -144.09     96.06 o 
  -8  15   4      114.62      242.37    110.88 o 
  -7  15   4       63.06      -14.35     88.92 o 
  -6  15   4       61.82       49.00     82.64 o 
  -5  15   4       40.85       53.60     78.98 o 
  -4  15   4      204.29      162.37     72.14 o 
  -3  15   4     1686.53     1660.58    132.43 o 
  -2  15   4      198.62      184.98     49.32 o 
  -1  15   4      819.45      826.45    122.71 o 
   0  15   4      155.76      206.84     60.03 o 
   1  15   4      724.57      850.28     95.58 o 
   2  15   4       44.04       47.78     61.85 o 
   3  15   4      385.72      401.74     95.37 o 
   4  15   4     1090.81     1151.45    137.80 o 
   5  15   4       93.46     -197.14    260.64 o 
   6  15   4      111.76     1000.66    418.88 o 
   7  15   4      223.34      173.44    145.83 o 
   8  15   4       44.31        7.07    332.78 o 
   9  15   4       67.34      166.49    446.81 o 
 -12  16   4        1.09       54.45    196.33 o 
 -11  16   4       67.41        6.08    137.91 o 
 -10  16   4      146.71      100.45    123.49 o 
  -9  16   4      105.86       38.69    179.93 o 
  -8  16   4        8.77       29.86    101.61 o 
  -7  16   4        5.07      -73.46     89.35 o 
  -6  16   4     1613.98     1907.30    308.77 o 
  -5  16   4       47.98       -7.33     77.71 o 
  -4  16   4      100.47      116.81    183.07 o 
  -3  16   4     1860.32     1738.40    139.23 o 
  -2  16   4      533.98      568.51     76.81 o 
  -1  16   4      223.56      235.32     59.25 o 
   0  16   4       65.94       42.70     54.57 o 
   1  16   4     1930.55     2456.27    199.30 o 
   2  16   4      541.00      789.46     97.99 o 
   3  16   4       97.40      142.19     75.64 o 
   4  16   4      221.48      110.83    121.18 o 
   5  16   4      108.59       49.83    119.14 o 
   6  16   4      528.59      737.81    204.01 o 
   7  16   4        1.38     -166.58    225.73 o 
   8  16   4      226.68      445.10    180.28 o 
   9  16   4       53.40      177.75    425.86 o 
 -11  17   4       13.51      133.08    143.28 o 
 -10  17   4       38.22      219.90    135.91 o 
  -9  17   4      236.33      332.09    129.11 o 
  -8  17   4       63.74      154.50    109.11 o 
  -7  17   4       80.97      184.67     99.26 o 
  -6  17   4      102.77       82.69     90.57 o 
  -5  17   4       54.45       94.94     84.51 o 
  -4  17   4      180.79      112.99     71.62 o 
  -3  17   4      226.90      225.87     55.67 o 
  -2  17   4      491.20      558.55     74.33 o 
  -1  17   4       22.31       32.25     51.85 o 
   0  17   4        0.92      -57.09     51.93 o 
   1  17   4      225.44      260.67     71.10 o 
   2  17   4       10.02      119.05     71.91 o 
   3  17   4      312.06      353.47     87.61 o 
   4  17   4       25.45      -83.16    107.82 o 
   5  17   4      267.13      456.80    148.97 o 
   6  17   4      237.33      367.73    166.78 o 
   7  17   4        4.21      854.83    428.19 o 
   8  17   4        6.30       59.41    423.54 o 
   9  17   4        4.29       21.05    171.02 o 
 -11  18   4        1.26      305.81    167.07 o 
 -10  18   4        1.72       21.22    180.03 o 
  -9  18   4       86.93      151.71    128.08 o 
  -8  18   4       38.98      181.52    117.51 o 
  -7  18   4       53.50      145.54    111.44 o 
  -6  18   4       69.49       40.34     90.34 o 
  -5  18   4      284.44      259.26    108.60 o 
  -4  18   4      420.13      202.97    190.05 o 
  -3  18   4      180.99      180.21     54.88 o 
  -2  18   4      128.05       56.48     56.33 o 
  -1  18   4        1.59      -33.73     51.96 o 
   0  18   4     1542.08     1952.34    167.98 o 
   1  18   4       96.37      166.72     99.87 o 
   2  18   4      175.60      145.13     73.77 o 
   3  18   4      853.12     1058.70    185.61 o 
   4  18   4      150.68      246.32    142.57 o 
   5  18   4       26.52      -95.90    178.41 o 
   6  18   4       12.10       26.95    139.02 o 
   7  18   4      306.22      331.89    495.68 o 
   8  18   4        0.54      172.07    242.02 o 
 -11  19   4       11.98       71.40    146.75 o 
 -10  19   4       21.64       71.71    134.66 o 
  -9  19   4       57.33       22.32    242.80 o 
  -8  19   4        0.47      -63.51    161.35 o 
  -7  19   4       58.78       21.11    104.91 o 
  -6  19   4       49.26       95.90    125.66 o 
  -5  19   4        0.13     -141.93    108.60 o 
  -4  19   4        3.57       -5.41     70.22 o 
  -3  19   4       42.31       44.59     73.17 o 
  -2  19   4       52.28        4.61     55.32 o 
  -1  19   4        9.28      -80.56     68.04 o 
   0  19   4      148.22      188.25     68.33 o 
   1  19   4        7.49      106.81     84.42 o 
   2  19   4       35.63      124.58     77.34 o 
   3  19   4        7.23       55.07    115.64 o 
   4  19   4       80.36       66.85    134.99 o 
   5  19   4       44.29      -99.07    133.51 o 
   6  19   4       25.29       26.13    281.58 o 
   7  19   4       51.03      164.86    245.90 o 
   8  19   4        0.35      122.56    172.07 o 
 -10  20   4        0.48      -17.22    233.49 o 
  -9  20   4       10.80       50.32    147.22 o 
  -8  20   4        0.29       79.83    131.57 o 
  -7  20   4       15.29      140.08    113.93 o 
  -6  20   4       27.26       19.72     98.10 o 
  -5  20   4        0.58      -89.54     85.64 o 
  -4  20   4        3.19      -96.78     73.69 o 
  -3  20   4       37.37       37.19     77.18 o 
  -2  20   4      144.30       62.45     58.86 o 
  -1  20   4      122.52       72.35     61.81 o 
   0  20   4       62.57      158.28     68.81 o 
   1  20   4       87.14       59.50     88.68 o 
   2  20   4       56.38      207.96    156.30 o 
   3  20   4        1.16      -57.84    124.01 o 
   4  20   4      263.95      400.06    160.81 o 
   5  20   4        2.71      -52.41    135.94 o 
   6  20   4       18.97      265.38    333.55 o 
   7  20   4        3.12       50.58    309.51 o 
   8  20   4       53.34      110.63    495.68 o 
 -10  21   4        2.78       69.03    162.99 o 
  -9  21   4        9.40     -105.18    343.64 o 
  -8  21   4        2.68     -122.25    151.26 o 
  -7  21   4       25.73       24.29    113.37 o 
  -6  21   4       34.39      -77.65    116.36 o 
  -5  21   4       21.25      -45.77     84.66 o 
  -4  21   4       39.14      -10.81     78.70 o 
  -3  21   4       38.28       22.33     77.53 o 
  -2  21   4        2.13       21.79     60.35 o 
  -1  21   4       27.94       28.77     62.81 o 
   0  21   4      139.54      199.07     72.49 o 
   1  21   4       17.17        3.62     68.98 o 
   2  21   4       67.93      224.51     99.77 o 
   3  21   4       95.82      167.61    239.69 o 
   4  21   4        2.97       80.95    241.24 o 
   5  21   4        0.17       67.13    152.36 o 
   6  21   4       39.44       45.24    161.25 o 
   7  21   4        0.70      153.93    315.71 o 
  -9  22   4        5.03       55.72    148.37 o 
  -8  22   4        0.20      -29.13    263.74 o 
  -7  22   4       69.15       96.49    123.01 o 
  -6  22   4      115.23      112.60    113.17 o 
  -5  22   4        0.68       51.09     92.70 o 
  -4  22   4       15.91      -33.50    161.35 o 
  -3  22   4      208.45      112.52     88.67 o 
  -2  22   4        4.55     -128.21    116.36 o 
  -1  22   4      115.68      153.31     88.43 o 
   0  22   4        2.83      103.81     69.01 o 
   1  22   4      191.72      344.98     99.36 o 
   2  22   4       38.53      184.30    163.67 o 
   3  22   4       25.65       71.95    131.78 o 
   4  22   4        0.49      -45.74    145.01 o 
   5  22   4       23.44      145.06    167.41 o 
   6  22   4       66.84      450.13    231.16 o 
  -8  23   4       92.42      -59.47    235.81 o 
  -7  23   4        2.90        8.24    124.44 o 
  -6  23   4        0.28      122.12    119.15 o 
  -5  23   4       10.99       51.92     90.18 o 
  -4  23   4       53.56       93.02     93.83 o 
  -3  23   4       54.13      104.24     86.02 o 
  -2  23   4        2.72       46.28     84.02 o 
  -1  23   4      127.50      114.23     68.23 o 
   0  23   4        9.98       73.66    103.29 o 
   1  23   4       15.19      147.39    322.16 o 
   2  23   4        1.28      128.18    257.53 o 
   3  23   4       62.96      856.38    453.01 o 
   4  23   4       30.89       33.16    150.19 o 
   5  23   4        1.63      158.01    175.26 o 
   6  23   4        9.39       44.46    167.39 o 
  -8  24   4        0.23       39.87    221.08 o 
  -7  24   4       55.05     -108.95    158.24 o 
  -6  24   4        3.47      101.17    118.37 o 
  -5  24   4       10.06      117.70     99.12 o 
  -4  24   4       38.90       10.26     96.79 o 
  -3  24   4        6.70       40.08     87.60 o 
  -2  24   4        0.08      -48.30    124.89 o 
  -1  24   4        9.14      -92.55     61.70 o 
   0  24   4      190.27      325.90     82.48 o 
   1  24   4       22.71      118.82     82.43 o 
   2  24   4       29.86        6.24    117.89 o 
   3  24   4       28.22      249.41    148.30 o 
   4  24   4       13.57      248.84    174.40 o 
   5  24   4       11.04     -139.31    158.13 o 
  -7  25   4       56.27       11.69    137.94 o 
  -6  25   4        1.28       43.97    130.32 o 
  -5  25   4       35.23       43.35    110.75 o 
  -4  25   4       48.69      -19.56    129.54 o 
  -3  25   4       13.79     -150.61    113.25 o 
  -2  25   4      163.45       79.70    100.07 o 
  -1  25   4        1.23      -93.65    112.48 o 
   0  25   4       27.05      -73.23     68.91 o 
   1  25   4       13.19       79.12    119.46 o 
   2  25   4      208.58     1185.28    519.72 o 
   3  25   4       28.15       74.89    138.86 o 
   4  25   4        2.90      -12.68    146.04 o 
  -6  26   4       28.71      184.05    118.15 o 
  -5  26   4       12.96       59.00    119.37 o 
  -4  26   4        0.13       20.52    166.00 o 
  -3  26   4        5.22      -73.11    123.34 o 
  -2  26   4        0.97     -152.18    263.74 o 
  -1  26   4        0.60     -108.80    161.35 o 
   0  26   4        1.68       30.73     78.89 o 
   1  26   4       36.29      237.37    139.63 o 
   2  26   4        3.97      158.28    328.12 o 
   3  26   4        0.03       16.77    141.14 o 
  -4  27   4       15.18      159.85    115.55 o 
  -3  27   4        0.98      -92.30    210.22 o 
  -2  27   4        4.32      -26.79     88.91 o 
  -1  27   4       23.25     -145.50    292.44 o 
   0  27   4        3.08       54.78     76.19 o 
   1  27   4        8.97       35.68    125.66 o 
   2  27   4        0.29     -139.63    131.87 o 
 -14   1   5        3.02     -191.19    179.36 o 
 -13   1   5       48.88      -16.40    174.17 o 
 -12   1   5      485.49      702.90    211.16 o 
 -11   1   5       67.58      271.21    181.95 o 
 -10   1   5      551.44      980.74    216.49 o 
  -9   1   5     1401.60     1254.78    313.31 o 
  -8   1   5       26.68        9.65     38.39 o 
  -7   1   5     2024.98     2153.68    121.12 o 
  -6   1   5     3688.93     3674.93    200.31 o 
  -5   1   5     1338.15     1632.63    171.08 o 
  -4   1   5     5834.35     6309.03    462.37 o 
  -3   1   5     6686.24     7016.30    512.85 o 
  -2   1   5     1889.39     2383.98    190.31 o 
  -1   1   5     2398.09     2931.25    229.27 o 
   0   1   5    34743.14    46474.88   3286.66 o 
   1   1   5     8049.38    10534.15    671.06 o 
   2   1   5     1215.69     1981.55    169.07 o 
   3   1   5    14218.66    16681.10    964.15 o 
   4   1   5     5139.32     5869.02    363.52 o 
   5   1   5       19.96      -27.43     50.83 o 
   6   1   5     2869.91     2526.32    179.44 o 
   7   1   5     2193.93     2122.77    208.40 o 
   8   1   5       83.36       57.91     79.05 o 
   9   1   5       47.66        9.94    176.25 o 
  10   1   5      678.19      647.14    227.98 o 
 -14   2   5       37.65     -182.62    181.79 o 
 -13   2   5       14.19     -111.14    170.97 o 
 -12   2   5        0.13      -31.46    164.77 o 
 -11   2   5       25.16      -32.20    166.30 o 
 -10   2   5      680.14     1313.50    227.22 o 
  -9   2   5      292.58      492.66    111.96 o 
  -8   2   5        5.72      114.21     61.05 o 
  -7   2   5     1988.46     2255.86    144.58 o 
  -6   2   5       37.54       60.19     51.07 o 
  -5   2   5     1499.90     1535.23    109.32 o 
  -4   2   5     3701.68     4033.67    262.59 o 
  -3   2   5     3689.81     4118.36    309.89 o 
  -2   2   5     7551.14     8814.65    638.46 o 
  -1   2   5     1931.65     2906.69    227.61 o 
   0   2   5    12897.57    17539.75   1104.31 o 
   1   2   5     1115.85     1525.10    133.93 o 
   2   2   5      729.88      845.24     96.16 o 
   3   2   5      309.56      368.85     73.61 o 
   4   2   5      220.40      211.61     57.17 o 
   5   2   5     1776.51     1853.37    155.38 o 
   6   2   5       67.30      264.68     71.87 o 
   7   2   5       22.32      206.43     98.99 o 
   8   2   5      123.68      325.40    136.25 o 
   9   2   5      213.96      564.67    193.43 o 
  10   2   5       49.07      805.18    330.45 o 
  11   2   5       12.84      367.68    318.04 o 
 -14   3   5        1.59      -38.92    201.21 o 
 -13   3   5      139.24      250.49    193.44 o 
 -12   3   5        7.23       43.64    173.07 o 
 -11   3   5        3.33      -23.82    163.93 o 
 -10   3   5     1555.16     2199.63    332.33 o 
  -9   3   5       29.20       22.70     67.01 o 
  -8   3   5        5.17       80.36     82.85 o 
  -7   3   5      252.18      292.83     44.11 o 
  -6   3   5     3978.56     4207.09    231.31 o 
  -5   3   5     1593.33     1780.91    119.12 o 
  -4   3   5       96.44      176.29     40.57 o 
  -3   3   5     3493.06     4006.65    263.83 o 
  -2   3   5     1759.49     1941.40    139.03 o 
  -1   3   5     2534.16     3006.04    209.11 o 
   0   3   5      361.32      448.63     62.50 o 
   1   3   5    15647.01    20690.45   1307.10 o 
   2   3   5     7232.94     7751.86    775.71 o 
   3   3   5        5.61      -27.07     51.08 o 
   4   3   5     4728.08     5375.22    368.86 o 
   5   3   5      127.05       88.78     65.82 o 
   6   3   5     3663.30     3410.91    208.18 o 
   7   3   5       31.05       88.04     69.31 o 
   8   3   5     1400.91     1368.00    153.61 o 
   9   3   5      854.51      880.05    155.62 o 
  10   3   5       12.91      234.26    291.67 o 
  11   3   5       42.21      927.75    353.72 o 
 -14   4   5        3.55      123.66    188.17 o 
 -13   4   5       29.75     -178.93    182.62 o 
 -12   4   5       49.41       42.63    175.10 o 
 -11   4   5       64.59      483.62    187.75 o 
 -10   4   5       11.09      267.00    138.55 o 
  -9   4   5      287.60      245.51     72.42 o 
  -8   4   5     2214.76     2200.32    185.92 o 
  -7   4   5      259.91      213.28     43.91 o 
  -6   4   5      124.22      122.94     41.93 o 
  -5   4   5     1067.93     1252.43    118.57 o 
  -4   4   5     3841.93     3963.76    237.60 o 
  -3   4   5     3952.05     4506.91    292.53 o 
  -2   4   5     2622.76     3347.18    257.69 o 
  -1   4   5    15515.55    18476.51   1178.15 o 
   0   4   5     3227.75     4209.66    280.55 o 
   1   4   5      399.89      563.94     72.05 o 
   2   4   5      117.92      108.52     54.14 o 
   3   4   5     3670.56     3727.58    265.19 o 
   4   4   5     4120.85     4193.21    302.70 o 
   5   4   5      688.50      740.71    110.05 o 
   6   4   5     2794.43     3048.00    240.07 o 
   7   4   5      158.08      327.82     88.24 o 
   8   4   5      597.32     1116.64    151.52 o 
   9   4   5        0.54      389.65    124.24 o 
  10   4   5      141.78      220.30    327.35 o 
  11   4   5      438.08     1208.55    386.30 o 
 -14   5   5       27.89     -224.57    200.91 o 
 -13   5   5        7.88       33.23    179.68 o 
 -12   5   5       60.10      -34.43    179.60 o 
 -11   5   5      487.39      678.26    204.47 o 
 -10   5   5        2.17       76.57     68.70 o 
  -9   5   5      380.00      362.88     82.75 o 
  -8   5   5       77.15      154.09     64.48 o 
  -7   5   5     1900.98     1869.00    159.72 o 
  -6   5   5       52.65       10.57     32.43 o 
  -5   5   5      613.25      594.19     61.80 o 
  -4   5   5    10203.19    10024.35    571.98 o 
  -3   5   5       84.73       59.18     35.29 o 
  -2   5   5       24.97       32.34     35.08 o 
  -1   5   5        4.74       -0.89     35.44 o 
   0   5   5    25345.70    31258.03   2213.22 o 
   1   5   5    10338.13    13566.46    850.03 o 
   2   5   5      267.88      293.20     63.54 o 
   3   5   5     7186.32     7709.76    505.17 o 
   4   5   5        8.52      -78.94     52.63 o 
   5   5   5      484.35      355.65     91.42 o 
   6   5   5      266.16      301.96    135.53 o 
   7   5   5     2064.18     1984.21    193.65 o 
   8   5   5     1031.04      914.49    158.53 o 
   9   5   5       10.75      -42.34    109.68 o 
  10   5   5       84.09      502.66    355.27 o 
  11   5   5        2.80      471.63    376.99 o 
 -14   6   5      129.03      260.11    217.97 o 
 -13   6   5       25.00      -15.68    191.36 o 
 -12   6   5       30.04      -70.49    174.16 o 
 -11   6   5       73.24       25.81    137.85 o 
 -10   6   5      348.16      407.11    109.72 o 
  -9   6   5      127.84       35.68     72.86 o 
  -8   6   5        0.09      -11.45     89.73 o 
  -7   6   5     2278.04     2356.61    192.26 o 
  -6   6   5       44.80       98.50     34.46 o 
  -5   6   5     1779.18     1460.54    128.34 o 
  -4   6   5     1004.56     1102.47     92.71 o 
  -3   6   5     3532.11     3623.98    219.67 o 
  -2   6   5     9275.38    10100.81    648.08 o 
  -1   6   5       42.71       -1.62     41.67 o 
   0   6   5      324.15      396.33     62.52 o 
   1   6   5        9.07      -10.54     40.40 o 
   2   6   5     4153.62     4774.25    326.86 o 
   3   6   5       69.98       69.13     56.80 o 
   4   6   5       72.46      113.70     68.20 o 
   5   6   5     2397.96     2905.08    234.68 o 
   6   6   5      221.66      122.30    102.08 o 
   7   6   5      437.60      359.44    267.62 o 
   8   6   5      673.63      975.00    188.20 o 
   9   6   5      159.40       34.36    116.99 o 
  10   6   5       96.26      128.16    292.03 o 
  11   6   5        3.39      271.50    372.34 o 
 -14   7   5        0.28       86.32    203.74 o 
 -13   7   5       35.92      -96.36    190.24 o 
 -12   7   5       43.73      -65.43    186.17 o 
 -11   7   5        1.84       73.00    148.52 o 
 -10   7   5       41.17      -64.62    116.89 o 
  -9   7   5       27.11      -41.56     77.97 o 
  -8   7   5      440.66      215.45     90.37 o 
  -7   7   5        5.80      -37.65     62.63 o 
  -6   7   5      662.60      611.01     61.77 o 
  -5   7   5      273.36      269.12     43.36 o 
  -4   7   5       72.61       74.30     33.80 o 
  -3   7   5     1196.08     1357.70     90.03 o 
  -2   7   5      304.70      348.75     56.19 o 
  -1   7   5       40.48        4.18     60.95 o 
   0   7   5      334.00      381.35     63.33 o 
   1   7   5     2087.58     2413.14    180.05 o 
   2   7   5      782.55      697.56     93.48 o 
   3   7   5      228.33      123.42     59.97 o 
   4   7   5     1102.99     1142.05    128.39 o 
   5   7   5        4.35       31.04     70.47 o 
   6   7   5        2.65      -92.37     71.64 o 
   7   7   5       33.50      128.59    204.79 o 
   8   7   5      135.47       32.77    247.45 o 
   9   7   5      106.63       -5.18    146.24 o 
  10   7   5        2.44      -53.50    138.57 o 
 -14   8   5       21.82        0.13    201.99 o 
 -13   8   5       24.23     -113.62    185.96 o 
 -12   8   5       18.50     -191.55    144.33 o 
 -11   8   5       26.89       19.91    101.44 o 
 -10   8   5      298.81       92.99     89.50 o 
  -9   8   5        4.84       38.69     85.91 o 
  -8   8   5      485.80      451.56    152.46 o 
  -7   8   5      256.58      189.61     70.12 o 
  -6   8   5       25.27       30.54     57.70 o 
  -5   8   5      805.63      717.78     66.86 o 
  -4   8   5      389.29      398.13     59.12 o 
  -3   8   5      496.48      585.00     55.38 o 
  -2   8   5     1022.87      940.97     89.32 o 
  -1   8   5     3177.42     3529.41    243.01 o 
   0   8   5      527.04      686.28     83.06 o 
   1   8   5     2553.37     3238.96    230.40 o 
   2   8   5      526.28      593.96     84.82 o 
   3   8   5      290.47      270.53     89.36 o 
   4   8   5     1235.32     1166.43    131.64 o 
   5   8   5      166.20      177.14     82.29 o 
   6   8   5     1001.22      879.96    132.80 o 
   7   8   5      826.80      791.67    176.30 o 
   8   8   5      437.39      239.82    148.70 o 
   9   8   5      145.97      101.34    154.96 o 
  10   8   5        0.67      -82.89    149.80 o 
 -13   9   5        0.89       92.55    191.14 o 
 -12   9   5       24.88        4.13    176.50 o 
 -11   9   5       48.10      170.05     99.03 o 
 -10   9   5       10.94       81.39     85.60 o 
  -9   9   5       12.21      -23.20     82.85 o 
  -8   9   5        4.72      -44.40     69.77 o 
  -7   9   5        6.24      -84.52     83.20 o 
  -6   9   5      367.86      301.65     87.92 o 
  -5   9   5      127.58       95.11     64.04 o 
  -4   9   5        3.65       12.86     49.39 o 
  -3   9   5       62.70       83.21     35.01 o 
  -2   9   5      866.76      921.86     73.09 o 
  -1   9   5      542.84      584.06     87.20 o 
   0   9   5        2.76      -52.88     46.84 o 
   1   9   5      403.05      361.18     67.68 o 
   2   9   5      368.94      296.30     70.60 o 
   3   9   5        6.79      -80.16     53.44 o 
   4   9   5       24.18       75.33     91.51 o 
   5   9   5      170.27      135.32    115.47 o 
   6   9   5       86.24       48.55    252.10 o 
   7   9   5       50.87     -160.70    112.96 o 
   8   9   5        2.23       74.14    142.40 o 
   9   9   5       34.94      125.45    147.62 o 
  10   9   5       20.19     -196.79    145.20 o 
 -13  10   5       59.65       86.17    189.39 o 
 -12  10   5       68.05      171.69    163.78 o 
 -11  10   5      181.90      255.75    128.30 o 
 -10  10   5       94.43      149.31    161.71 o 
  -9  10   5       85.73      120.79     84.59 o 
  -8  10   5      918.99      911.26    119.90 o 
  -7  10   5        9.28      -16.11     65.46 o 
  -6  10   5      285.64      250.01     70.60 o 
  -5  10   5       37.06       21.84     61.77 o 
  -4  10   5     3029.13     2744.77    182.57 o 
  -3  10   5      947.28      837.24     69.45 o 
  -2  10   5       86.96       -1.94     43.11 o 
  -1  10   5     3252.03     3205.17    227.39 o 
   0  10   5      343.23      183.99    111.31 o 
   1  10   5      273.02      314.87     66.48 o 
   2  10   5     2187.84     2128.84    262.26 o 
   3  10   5      751.55      748.16    100.65 o 
   4  10   5     1169.66     1179.33    135.60 o 
   5  10   5      202.52      191.48     96.38 o 
   6  10   5      421.09      378.31    148.41 o 
   7  10   5      116.83       91.48    137.42 o 
   8  10   5      223.86      190.84    148.62 o 
   9  10   5      204.45      212.06    161.39 o 
  10  10   5       25.46      -22.15    315.71 o 
 -13  11   5        2.40      -95.56    176.61 o 
 -12  11   5       90.35      253.02    169.66 o 
 -11  11   5      111.41      109.25    129.29 o 
 -10  11   5       32.72      161.20    118.44 o 
  -9  11   5       33.38      160.01     83.69 o 
  -8  11   5       66.09      102.80     80.45 o 
  -7  11   5        4.71       13.41     68.07 o 
  -6  11   5     1162.14     1080.57    277.00 o 
  -5  11   5      667.01      556.78     60.83 o 
  -4  11   5      729.66      719.11    104.35 o 
  -3  11   5      752.32      777.71     68.00 o 
  -2  11   5      193.03      207.79     47.32 o 
  -1  11   5       19.69      -50.86     40.71 o 
   0  11   5      406.30      430.99     72.46 o 
   1  11   5     2448.15     2827.54    326.75 o 
   2  11   5     3565.30     4179.45    309.74 o 
   3  11   5     1393.00     1359.52    142.98 o 
   4  11   5      545.56      597.08    167.43 o 
   5  11   5      140.15       22.33     84.25 o 
   6  11   5      463.82      288.62    140.50 o 
   7  11   5      218.60       76.35    293.99 o 
   8  11   5       68.87      310.79    156.86 o 
   9  11   5       35.55       48.55    191.60 o 
  10  11   5       14.28      123.89    440.60 o 
 -13  12   5        1.54      -53.00    176.42 o 
 -12  12   5       55.10      181.44    210.97 o 
 -11  12   5      147.98      277.09    171.36 o 
 -10  12   5       78.29      124.52    103.43 o 
  -9  12   5       76.29      309.54     98.74 o 
  -8  12   5       50.62       86.25     79.80 o 
  -7  12   5     1113.32     1265.03    253.56 o 
  -6  12   5      396.42      285.80     79.48 o 
  -5  12   5     1900.21     1605.71    191.25 o 
  -4  12   5        2.83       -0.68     37.48 o 
  -3  12   5     2175.12     2063.50    156.53 o 
  -2  12   5     6658.02     6652.20    401.47 o 
  -1  12   5        5.94       24.15     46.45 o 
   0  12   5      858.15      982.65     95.00 o 
   1  12   5     1129.54     1359.27    173.27 o 
   2  12   5     2362.65     2537.06    245.98 o 
   3  12   5     1162.55     1078.35    166.41 o 
   4  12   5      989.30      833.82    120.47 o 
   5  12   5     3368.73     3500.39    355.21 o 
   6  12   5      253.62      243.09    139.10 o 
   7  12   5        1.22      -18.49    127.99 o 
   8  12   5       41.70        4.98    143.86 o 
   9  12   5      108.70       -3.27    230.38 o 
  10  12   5       38.93     -140.54    156.56 o 
 -13  13   5        2.11     -195.67    232.16 o 
 -12  13   5       93.69       94.14    229.16 o 
 -11  13   5       55.66      -77.40    197.50 o 
 -10  13   5       12.63      -28.42    210.88 o 
  -9  13   5      212.01      173.37     95.74 o 
  -8  13   5       32.76        5.18    157.48 o 
  -7  13   5      478.22      529.36    104.03 o 
  -6  13   5        4.72      -20.59     75.79 o 
  -5  13   5     1939.20     1822.69    166.70 o 
  -4  13   5      995.49      991.28     99.20 o 
  -3  13   5      356.24      391.87     90.47 o 
  -2  13   5      451.51      453.25     64.43 o 
  -1  13   5       92.16       77.69     50.57 o 
   0  13   5     2097.69     2283.70    163.66 o 
   1  13   5      210.18      215.18     94.45 o 
   2  13   5     1576.22     1642.22    223.23 o 
   3  13   5     2312.64     2825.86    287.24 o 
   4  13   5       36.88       82.51     82.10 o 
   5  13   5       17.59       63.89    110.99 o 
   6  13   5      117.62       80.36    229.61 o 
   7  13   5      389.02      394.35    178.41 o 
   8  13   5       19.62      228.32    245.90 o 
   9  13   5       60.03     -127.09    191.60 o 
 -12  14   5       48.24      245.68    250.72 o 
 -11  14   5       73.07      189.62    123.19 o 
 -10  14   5       29.89      131.77    110.25 o 
  -9  14   5       67.56      129.11    142.17 o 
  -8  14   5      389.34      521.15    101.60 o 
  -7  14   5       69.29      118.02    136.73 o 
  -6  14   5       97.89      -64.87     68.31 o 
  -5  14   5      394.05      414.81     82.71 o 
  -4  14   5      949.08      796.66     83.04 o 
  -3  14   5      827.64      864.51     90.84 o 
  -2  14   5       32.37       84.83     48.20 o 
  -1  14   5     1369.51     1423.08    121.56 o 
   0  14   5      763.62      988.79    111.52 o 
   1  14   5       43.84       33.36     60.25 o 
   2  14   5      140.08      194.01     80.06 o 
   3  14   5      472.77      497.14    101.36 o 
   4  14   5     2355.97     2678.62    259.83 o 
   5  14   5      238.65      222.75    116.88 o 
   6  14   5      126.69      150.19    128.00 o 
   7  14   5      167.07       45.63    138.97 o 
   8  14   5        1.48     -121.75    142.34 o 
   9  14   5        2.30     -118.91    252.10 o 
 -12  15   5       15.64      376.87    224.86 o 
 -11  15   5       32.70       97.68    187.97 o 
 -10  15   5      104.00      176.92    131.26 o 
  -9  15   5      131.04      213.50    137.63 o 
  -8  15   5      251.16      156.71     95.25 o 
  -7  15   5       36.44      111.34     88.39 o 
  -6  15   5     1176.25     1287.10    333.72 o 
  -5  15   5        4.89       15.54     75.32 o 
  -4  15   5       68.66       57.92     72.69 o 
  -3  15   5      818.95      788.90     87.61 o 
  -2  15   5      581.39      669.17     94.27 o 
  -1  15   5      182.91      125.43     58.56 o 
   0  15   5       78.82       21.21     61.73 o 
   1  15   5     1232.73     1490.15    157.87 o 
   2  15   5      149.25      232.28     75.24 o 
   3  15   5        3.03      -24.77    101.28 o 
   4  15   5      852.36      948.32    132.57 o 
   5  15   5       25.66      -16.97    109.64 o 
   6  15   5       44.06      -29.15    121.68 o 
   7  15   5       59.10       83.92    278.48 o 
   8  15   5      212.16      310.33    265.29 o 
   9  15   5       28.66       -8.73    165.37 o 
 -12  16   5       14.70      124.91    141.70 o 
 -11  16   5        0.15      -32.68    129.18 o 
 -10  16   5       41.56        6.88    139.48 o 
  -9  16   5       51.59      226.44    111.37 o 
  -8  16   5        3.03      164.22     93.87 o 
  -7  16   5      213.04      179.17     86.63 o 
  -6  16   5      162.49       63.92     82.43 o 
  -5  16   5       29.91       24.37     78.63 o 
  -4  16   5       84.27      -28.11     71.91 o 
  -3  16   5       38.80       23.30     48.05 o 
  -2  16   5      189.24      125.93     54.94 o 
  -1  16   5        5.33       71.42     54.90 o 
   0  16   5       43.74       50.08     72.10 o 
   1  16   5      737.56      962.87    134.96 o 
   2  16   5       52.86      -74.66     83.97 o 
   3  16   5        5.85        7.16    111.57 o 
   4  16   5        0.09      -26.70    109.86 o 
   5  16   5      299.66      221.06    255.21 o 
   6  16   5       15.91      -89.51    200.13 o 
   7  16   5        2.18       18.52    450.69 o 
   8  16   5       17.91      250.09    160.92 o 
 -11  17   5        5.11       18.38    139.63 o 
 -10  17   5       57.59        4.18    126.07 o 
  -9  17   5      122.88      298.41    120.19 o 
  -8  17   5       16.20      111.41     94.84 o 
  -7  17   5       58.79       90.09     85.63 o 
  -6  17   5      214.10      140.73     92.01 o 
  -5  17   5      128.88      199.25     87.45 o 
  -4  17   5      159.61       53.56     75.76 o 
  -3  17   5      919.34      727.49     84.86 o 
  -2  17   5       81.72       57.29     56.29 o 
  -1  17   5      374.22      411.98     75.46 o 
   0  17   5      359.52      403.37     76.52 o 
   1  17   5      411.18      457.05     83.00 o 
   2  17   5        5.44      -33.44    171.08 o 
   3  17   5      906.22     1202.75    199.74 o 
   4  17   5      202.49      154.19    116.02 o 
   5  17   5        4.28      153.82    121.53 o 
   6  17   5       86.50     -120.68    125.48 o 
   7  17   5      186.49      226.66    151.85 o 
   8  17   5       26.53      407.52    183.93 o 
 -11  18   5        0.40      105.16    228.47 o 
 -10  18   5        2.42      138.46    127.49 o 
  -9  18   5       25.04       97.70    116.96 o 
  -8  18   5        0.60       83.98    123.28 o 
  -7  18   5       32.60      173.59    100.97 o 
  -6  18   5        8.84       38.49     90.34 o 
  -5  18   5       18.96       17.97     75.75 o 
  -4  18   5       27.20       20.21     76.42 o 
  -3  18   5        1.46      -50.70     49.77 o 
  -2  18   5      370.93      321.52     68.77 o 
  -1  18   5      215.60      175.02    115.77 o 
   0  18   5       46.40       52.38     63.50 o 
   1  18   5       86.67      131.73     75.69 o 
   2  18   5       19.39      -61.41     72.12 o 
   3  18   5      247.46      329.85     89.38 o 
   4  18   5        0.53       98.30    117.17 o 
   5  18   5       60.59       48.40    129.40 o 
   6  18   5       78.18      221.42    137.78 o 
   7  18   5        2.67      -41.90    143.12 o 
   8  18   5        0.19      326.04    182.46 o 
 -10  19   5       12.28       36.64    163.32 o 
  -9  19   5      150.21      195.77    141.81 o 
  -8  19   5        8.41      148.82    180.74 o 
  -7  19   5      107.79      156.69    167.55 o 
  -6  19   5        8.02      -32.75     87.87 o 
  -5  19   5      277.39      348.46     99.79 o 
  -4  19   5      459.18      432.98    134.97 o 
  -3  19   5      120.17       -4.00     77.85 o 
  -2  19   5       10.64       27.03     57.63 o 
  -1  19   5       20.00       42.95     60.26 o 
   0  19   5     1391.88     1395.29    130.46 o 
   1  19   5       12.67      104.36    110.62 o 
   2  19   5      142.38      141.83    155.41 o 
   3  19   5      392.48     1050.31    406.47 o 
   4  19   5      100.85       57.06    501.88 o 
   5  19   5       14.35      -40.15    165.23 o 
   6  19   5       16.04       62.10    144.28 o 
   7  19   5      164.14      102.12    160.98 o 
 -10  20   5       29.58      125.14    128.97 o 
  -9  20   5       71.32      194.90    236.59 o 
  -8  20   5       31.02      175.31    249.00 o 
  -7  20   5       92.85      303.13    112.57 o 
  -6  20   5        0.44     -124.89    100.84 o 
  -5  20   5        8.69      -88.29    151.26 o 
  -4  20   5       22.50      -26.22     77.19 o 
  -3  20   5      253.18      116.89    130.32 o 
  -2  20   5      296.29      284.75     70.23 o 
  -1  20   5       26.88      141.08     67.96 o 
   0  20   5      203.95      195.57    127.89 o 
   1  20   5       29.84       21.57     70.87 o 
   2  20   5      117.99      261.40    126.74 o 
   3  20   5      132.65      369.15    306.40 o 
   4  20   5       15.35       83.71    331.23 o 
   5  20   5      189.70      438.26    160.50 o 
   6  20   5       44.49      276.47    176.10 o 
   7  20   5        4.68     -103.57    151.60 o 
  -9  21   5        0.13      254.51    383.20 o 
  -8  21   5       26.82      188.34    314.94 o 
  -7  21   5        1.58     -102.14    177.64 o 
  -6  21   5       67.13       71.72    149.71 o 
  -5  21   5       81.31        4.63     85.97 o 
  -4  21   5       14.19     -107.07    130.32 o 
  -3  21   5       86.32       67.29     83.50 o 
  -2  21   5       54.93       29.21     59.94 o 
  -1  21   5      215.02      243.70     74.44 o 
   0  21   5       70.76       55.96     68.03 o 
   1  21   5      418.00      654.33    133.35 o 
   2  21   5      147.58      312.95    148.20 o 
   3  21   5        0.09      570.92    420.43 o 
   4  21   5       57.37      124.82    304.08 o 
   5  21   5        0.12       95.02    171.43 o 
   6  21   5       40.32      133.52    159.96 o 
  -9  22   5       28.03      459.56    267.62 o 
  -8  22   5       75.87      416.47    140.88 o 
  -7  22   5        0.04     -145.27    107.34 o 
  -6  22   5        7.11        5.61    209.44 o 
  -5  22   5       27.47       10.96    162.12 o 
  -4  22   5       43.25      -43.70    113.25 o 
  -3  22   5       21.49      -11.78     80.36 o 
  -2  22   5      119.88       76.15    205.56 o 
  -1  22   5      178.32       73.05     87.79 o 
   0  22   5        7.87       57.98     72.12 o 
   1  22   5       12.34      128.66    210.24 o 
   2  22   5        5.01      814.49    431.29 o 
   3  22   5       64.83      208.98    387.08 o 
   4  22   5       25.51      236.76    309.51 o 
   5  22   5        0.12      152.83    325.02 o 
   6  22   5       36.34      -47.25    156.88 o 
  -8  23   5        3.02      176.57    134.49 o 
  -7  23   5       56.30      121.34    128.56 o 
  -6  23   5       11.69       71.66    276.93 o 
  -5  23   5        2.48     -132.09     88.06 o 
  -4  23   5       56.77       48.82     93.17 o 
  -3  23   5        0.71     -118.40     78.94 o 
  -2  23   5       56.54      -64.46     83.38 o 
  -1  23   5        7.67      -14.92     67.26 o 
   0  23   5       23.08      -84.04     74.64 o 
   1  23   5        0.03      122.12    120.79 o 
   2  23   5       21.45      169.70    345.97 o 
   3  23   5       93.47      348.93    416.55 o 
   4  23   5        2.24       63.51    330.45 o 
   5  23   5        0.31      143.11    378.54 o 
  -7  24   5       27.19       46.95    127.36 o 
  -6  24   5        3.90      -81.88    188.50 o 
  -5  24   5        8.44     -135.97     90.65 o 
  -4  24   5       17.80      -91.32    148.94 o 
  -3  24   5       17.36      -95.60     83.16 o 
  -2  24   5       71.28        3.51     91.14 o 
  -1  24   5       12.90       90.07     70.47 o 
   0  24   5       24.43      -10.33     76.27 o 
   1  24   5       89.41      239.70    217.76 o 
   2  24   5       25.44      432.36    271.50 o 
   3  24   5        0.20       77.43    393.28 o 
   4  24   5        0.92       23.66    302.53 o 
  -6  25   5        0.27     -117.10    211.77 o 
  -5  25   5        0.15     -123.15    101.19 o 
  -4  25   5        7.46      -34.86    164.45 o 
  -3  25   5       35.13     -112.75     86.40 o 
  -2  25   5        1.98     -102.41    200.13 o 
  -1  25   5       10.81     -120.04     89.41 o 
   0  25   5       17.49       42.80     78.14 o 
   1  25   5        4.99       52.75    128.77 o 
   2  25   5        0.14      789.67    470.08 o 
   3  25   5        4.03     1148.05    536.79 o 
  -5  26   5       37.38      -14.01    110.15 o 
  -4  26   5        1.78     -119.68    184.62 o 
  -3  26   5        0.12     -140.25     93.50 o 
  -2  26   5       21.80       -1.43    123.34 o 
  -1  26   5       15.24      -99.04    148.16 o 
   0  26   5        0.05      154.53     91.45 o 
   1  26   5        3.34      142.73    131.87 o 
   2  26   5       32.66      389.94    632.20 o 
  -3  27   5        3.37     -102.77     99.61 o 
  -2  27   5        2.61      -53.95    127.22 o 
  -1  27   5        0.18      -97.95    202.46 o 
 -14   0   6        1.31      111.70    297.87 o 
 -13   0   6       41.81       29.48    280.81 o 
 -12   0   6      828.53      929.30    342.86 o 
 -11   0   6      538.12      601.95    300.97 o 
 -10   0   6      150.69      262.19    255.98 o 
  -9   0   6     4600.30     4820.24    695.03 o 
  -8   0   6        8.50       78.00     65.57 o 
  -7   0   6     8658.39    10342.81    705.09 o 
  -6   0   6     1387.84     1364.73    153.57 o 
  -5   0   6     3572.04     4187.26    453.01 o 
  -4   0   6    16992.28    18899.32   1909.79 o 
  -3   0   6     8182.05     9336.41    961.88 o 
  -2   0   6     6371.15     7702.77    802.08 o 
  -1   0   6     3386.33     4638.73    502.66 o 
   0   0   6    48655.51    63195.27   6320.46 o 
   1   0   6     3526.87     4629.42    510.41 o 
   2   0   6     4024.71     5411.11    475.33 o 
   3   0   6    14356.87    17022.57   1392.82 o 
   4   0   6      139.44      142.60     93.50 o 
   5   0   6      226.86      302.13    118.49 o 
   6   0   6      303.68      371.80    267.62 o 
   7   0   6     1322.19     1270.67    198.57 o 
   8   0   6      744.95      372.33    148.24 o 
   9   0   6       66.66       71.37    263.74 o 
  10   0   6      182.29      476.28    311.83 o 
 -14   1   6       88.15      212.18    214.26 o 
 -13   1   6        1.17     -117.33    186.17 o 
 -12   1   6        0.39      107.62    199.36 o 
 -11   1   6       61.78      351.30    305.63 o 
 -10   1   6      244.04      527.76    193.88 o 
  -9   1   6      487.95     1475.39    355.27 o 
  -8   1   6      933.36     1134.98    133.67 o 
  -7   1   6     4032.65     5234.21    281.80 o 
  -6   1   6      941.14     1152.62     88.77 o 
  -5   1   6     1595.54     1793.71    162.28 o 
  -4   1   6      219.78      231.00     94.64 o 
  -3   1   6     6423.36     8137.45    612.81 o 
  -2   1   6    35230.63    42775.81   3028.86 o 
  -1   1   6    15989.90    10645.80   1093.75 o 
   0   1   6     3851.54     5437.47    410.83 o 
   1   1   6     2076.66     2641.83    198.40 o 
   2   1   6      581.86      580.19     86.28 o 
   3   1   6      954.06     1307.47    178.25 o 
   4   1   6      701.66      745.06     97.90 o 
   5   1   6     3279.95     3418.41    233.04 o 
   6   1   6      911.96      885.08    119.26 o 
   7   1   6      177.90      320.10     91.09 o 
   8   1   6      108.39      449.40     98.61 o 
   9   1   6       49.88      522.83    250.55 o 
  10   1   6       53.84      322.43    209.59 o 
 -14   2   6       18.01       13.42    234.26 o 
 -13   2   6      245.92      280.56    204.99 o 
 -12   2   6        0.62       17.50    180.79 o 
 -11   2   6       64.51      112.91    190.05 o 
 -10   2   6      724.48      722.22    229.61 o 
  -9   2   6       29.24       91.17     69.63 o 
  -8   2   6       63.97      273.95    111.07 o 
  -7   2   6       97.33      219.57     93.94 o 
  -6   2   6     7820.63     8149.91    433.11 o 
  -5   2   6      334.94      379.11     56.38 o 
  -4   2   6      988.70     1047.26    113.44 o 
  -3   2   6    20445.24    24816.47   1765.64 o 
  -2   2   6     5019.60     6070.91    452.47 o 
  -1   2   6    12182.67    16186.14   1161.73 o 
   0   2   6     2764.05     3366.89    267.66 o 
   1   2   6    12568.21    14440.23    922.66 o 
   2   2   6     3079.68     3662.99    258.36 o 
   3   2   6     1427.33     1578.01    151.79 o 
   4   2   6     5758.42     6547.36    439.12 o 
   5   2   6      426.37      489.73     92.95 o 
   6   2   6     1729.18     1802.54    165.94 o 
   7   2   6       22.35       99.62     97.99 o 
   8   2   6      433.77      590.23    142.73 o 
   9   2   6      460.62      681.43    150.27 o 
  10   2   6      151.73      600.40    325.80 o 
 -14   3   6        0.10     -199.03    245.90 o 
 -13   3   6       45.76      301.39    203.77 o 
 -12   3   6       32.29      -16.35    177.70 o 
 -11   3   6      185.46      227.82    214.87 o 
 -10   3   6       42.01      270.85    177.12 o 
  -9   3   6        2.25       25.77     75.46 o 
  -8   3   6     1928.85     2047.39    175.04 o 
  -7   3   6       98.66       68.45     43.39 o 
  -6   3   6        9.23      159.53    101.59 o 
  -5   3   6        3.85       -1.08     37.70 o 
  -4   3   6     1140.81     1341.83    112.61 o 
  -3   3   6      541.18      639.26     86.65 o 
  -2   3   6       66.66      149.30     72.14 o 
  -1   3   6      489.73      612.65     86.96 o 
   0   3   6      111.47      287.70     77.76 o 
   1   3   6      111.00       95.25     53.73 o 
   2   3   6     1076.39      957.95    109.54 o 
   3   3   6      857.93      924.51    167.81 o 
   4   3   6      443.13      600.67     98.84 o 
   5   3   6       83.43       93.67     79.04 o 
   6   3   6     1621.46     1841.18    245.65 o 
   7   3   6      569.66      567.35    117.27 o 
   8   3   6      247.77      265.39    144.64 o 
   9   3   6       37.57      118.44    145.62 o 
  10   3   6       20.48      224.95    335.11 o 
 -14   4   6       18.60     -151.82    200.82 o 
 -13   4   6       74.81       80.46    222.63 o 
 -12   4   6       17.57      -92.80    178.55 o 
 -11   4   6        0.74       51.82    170.72 o 
 -10   4   6      358.66      420.31    133.62 o 
  -9   4   6      471.79      401.35     89.18 o 
  -8   4   6       50.28      135.04     69.45 o 
  -7   4   6     2265.20     2338.52    156.39 o 
  -6   4   6      261.02      289.85     55.31 o 
  -5   4   6       10.77       -6.10     37.64 o 
  -4   4   6     3078.38     3007.46    205.04 o 
  -3   4   6      127.60      134.32     48.85 o 
  -2   4   6      844.86     1166.49    132.65 o 
  -1   4   6     1461.18     1613.54    130.32 o 
   0   4   6     4855.42     5808.25    386.24 o 
   1   4   6       62.64       22.94     46.75 o 
   2   4   6      866.24      836.09    110.10 o 
   3   4   6     1933.18     2194.44    261.28 o 
   4   4   6      188.70       30.26     67.81 o 
   5   4   6        0.74      -74.82     70.98 o 
   6   4   6      179.34      130.48     88.29 o 
   7   4   6      104.64      196.36    102.91 o 
   8   4   6        0.41      116.74    194.70 o 
   9   4   6      105.91      332.31    177.64 o 
  10   4   6        9.28      324.25    328.90 o 
 -14   5   6       13.74       36.19    187.19 o 
 -13   5   6        0.47     -104.46    186.62 o 
 -12   5   6        8.80        5.28    184.40 o 
 -11   5   6      146.26      286.75    191.67 o 
 -10   5   6        0.34      -74.63     76.81 o 
  -9   5   6        0.91      118.50     78.92 o 
  -8   5   6     1143.15     1001.91    120.49 o 
  -7   5   6      307.47      436.76     80.71 o 
  -6   5   6      259.56      169.60     58.89 o 
  -5   5   6      838.39     1044.87     89.57 o 
  -4   5   6     5323.28     5935.26    346.15 o 
  -3   5   6     2965.54     3352.38    225.85 o 
  -2   5   6       77.54       97.17     49.65 o 
  -1   5   6     3032.34     3599.71    250.89 o 
   0   5   6       48.72       23.67     45.82 o 
   1   5   6      109.91       44.98     46.00 o 
   2   5   6     2033.52     2112.94    168.06 o 
   3   5   6      609.13      551.06     91.69 o 
   4   5   6      388.00      364.94     89.42 o 
   5   5   6      412.18      320.34    126.70 o 
   6   5   6      831.30      938.56    136.29 o 
   7   5   6       71.37       34.95    108.43 o 
   8   5   6      417.23      543.46    167.59 o 
   9   5   6      310.95      471.82    160.74 o 
  10   5   6        2.70      823.80    352.17 o 
 -14   6   6        3.02       25.22    208.92 o 
 -13   6   6        0.10      -63.19    179.47 o 
 -12   6   6       16.45       31.97    179.02 o 
 -11   6   6      388.91      423.75    165.70 o 
 -10   6   6        3.12      -76.06     76.84 o 
  -9   6   6      241.64      277.60     88.33 o 
  -8   6   6       21.06       72.09     67.25 o 
  -7   6   6      721.07      658.74     94.88 o 
  -6   6   6       88.30       89.05     45.68 o 
  -5   6   6     1161.42     1250.07     99.09 o 
  -4   6   6     1164.07     1190.71    143.54 o 
  -3   6   6      842.27      928.25     91.27 o 
  -2   6   6      617.82      764.12     83.32 o 
  -1   6   6      150.58      112.87     70.66 o 
   0   6   6     5049.99     5773.75    387.90 o 
   1   6   6      780.57      895.08     99.37 o 
   2   6   6      771.12      845.82    113.43 o 
   3   6   6     3840.17     3438.84    431.34 o 
   4   6   6       22.98      -55.01     62.03 o 
   5   6   6      114.32      176.70     88.97 o 
   6   6   6       13.17       30.75     88.79 o 
   7   6   6      275.59      221.33    140.15 o 
   8   6   6       32.22      440.86    163.20 o 
   9   6   6       93.22      144.55    156.66 o 
  10   6   6      102.52       52.75    206.34 o 
 -14   7   6      144.29      237.62    264.52 o 
 -13   7   6        0.24        8.19    194.86 o 
 -12   7   6        2.55      -27.19    186.41 o 
 -11   7   6      154.55      369.34    148.91 o 
 -10   7   6      681.47      673.27    115.26 o 
  -9   7   6      834.68      749.33    113.06 o 
  -8   7   6        2.80       28.45     72.89 o 
  -7   7   6     1163.78     1355.66    141.32 o 
  -6   7   6     1326.42     1176.87    120.47 o 
  -5   7   6     2236.34     2457.04    161.30 o 
  -4   7   6        4.12       31.15     37.09 o 
  -3   7   6     1521.66     1591.46    151.32 o 
  -2   7   6     7982.80     8705.17    574.15 o 
  -1   7   6       18.50       67.46     46.21 o 
   0   7   6     8660.38     9814.50    624.63 o 
   1   7   6     5235.79     5784.06    392.04 o 
   2   7   6     3121.65     3295.12    240.46 o 
   3   7   6      266.09      385.68     80.62 o 
   4   7   6      333.54      163.73     92.35 o 
   5   7   6     6553.00     7237.67    493.91 o 
   6   7   6        0.25      -53.62     83.44 o 
   7   7   6       12.39        9.93    134.35 o 
   8   7   6     1027.39     1057.40    211.36 o 
   9   7   6      473.83      182.76    328.12 o 
  10   7   6       59.77       33.63    164.04 o 
 -13   8   6       21.83       57.71    196.21 o 
 -12   8   6       35.80      127.75    228.83 o 
 -11   8   6      157.19       98.01     99.97 o 
 -10   8   6      325.27      238.70     94.53 o 
  -9   8   6        0.23        4.05     77.69 o 
  -8   8   6        2.90      107.88     73.70 o 
  -7   8   6        8.92       36.17     71.19 o 
  -6   8   6     1860.03     1780.62    128.31 o 
  -5   8   6     4419.71     3772.52    233.23 o 
  -4   8   6     2579.83     2710.34    171.20 o 
  -3   8   6     4746.90     4177.79    251.16 o 
  -2   8   6        0.05        9.04     64.79 o 
  -1   8   6     1122.86     1264.46    114.94 o 
   0   8   6     1447.34     1949.30    209.36 o 
   1   8   6     9280.63     9982.83    749.02 o 
   2   8   6     3678.07     3790.68    274.80 o 
   3   8   6     1971.68     1825.48    171.45 o 
   4   8   6     1312.88     1200.41    139.33 o 
   5   8   6        3.09       99.78     84.32 o 
   6   8   6      465.66      657.64    118.82 o 
   7   8   6        6.75      134.24    143.73 o 
   8   8   6       61.34      301.98    162.12 o 
   9   8   6      151.26      122.01    207.89 o 
  10   8   6        8.89       43.59    161.14 o 
 -13   9   6      185.57       84.02    194.79 o 
 -12   9   6      121.06      121.55    167.26 o 
 -11   9   6      113.68      113.17    101.34 o 
 -10   9   6        3.26       -3.45     90.32 o 
  -9   9   6      166.15      -69.09     85.01 o 
  -8   9   6     1931.38     1914.85    267.21 o 
  -7   9   6        4.75      121.46     70.26 o 
  -6   9   6      163.75      218.62     71.45 o 
  -5   9   6     1777.64     1751.67    126.45 o 
  -4   9   6     4717.50     4603.49    273.54 o 
  -3   9   6     1751.52     1602.09    107.68 o 
  -2   9   6      271.55      338.07     64.84 o 
  -1   9   6     8677.21     9948.31    652.86 o 
   0   9   6     1134.44     1254.08    122.53 o 
   1   9   6      366.20      323.81     75.86 o 
   2   9   6     1669.38     1516.71    148.15 o 
   3   9   6     2105.66     2312.16    196.53 o 
   4   9   6     5029.39     4887.60    347.26 o 
   5   9   6        7.63      -69.71    108.21 o 
   6   9   6     2938.66     2687.19    313.08 o 
   7   9   6      263.00      422.54    183.84 o 
   8   9   6      216.54       25.95    152.50 o 
   9   9   6      146.26        0.48    310.28 o 
 -13  10   6       38.33       87.35    204.28 o 
 -12  10   6       24.52      202.75    218.06 o 
 -11  10   6       29.51      141.15     98.15 o 
 -10  10   6      208.86       93.12     92.92 o 
  -9  10   6       18.07      -22.24     82.66 o 
  -8  10   6        4.55       -6.69     77.83 o 
  -7  10   6       33.90       71.60     71.07 o 
  -6  10   6     1112.87     1160.81    129.27 o 
  -5  10   6     2703.92     2511.95    166.26 o 
  -4  10   6     1360.76     1347.14    106.06 o 
  -3  10   6      414.90      346.20     53.62 o 
  -2  10   6       33.27        8.33     42.69 o 
  -1  10   6      252.69      203.51     60.49 o 
   0  10   6       96.50      110.48     59.39 o 
   1  10   6     1849.25     2560.88    345.68 o 
   2  10   6     2480.64     2938.97    303.73 o 
   3  10   6      532.73      554.77     99.76 o 
   4  10   6       81.02       71.27     98.89 o 
   5  10   6      164.57      243.09    120.78 o 
   6  10   6      126.61      188.17    136.73 o 
   7  10   6      346.31       85.26    144.84 o 
   8  10   6       44.02      128.20    168.11 o 
   9  10   6      293.08      213.84    167.55 o 
 -13  11   6        2.87     -104.90    173.98 o 
 -12  11   6        0.32     -137.01    238.92 o 
 -11  11   6      253.50      104.92     99.07 o 
 -10  11   6       92.99      210.20    105.13 o 
  -9  11   6      194.91      166.42    125.16 o 
  -8  11   6      188.53      161.04     84.94 o 
  -7  11   6     1272.91     1159.16    203.99 o 
  -6  11   6      332.48      314.48    109.44 o 
  -5  11   6     1214.25     1311.50    104.86 o 
  -4  11   6      799.51      806.57    119.13 o 
  -3  11   6     1411.83     1396.29    115.40 o 
  -2  11   6     4051.12     4321.56    272.68 o 
  -1  11   6     1004.65     1154.42    117.74 o 
   0  11   6     1034.07     1087.92    118.11 o 
   1  11   6     1212.00     1440.33    179.77 o 
   2  11   6     3926.02     4330.61    310.30 o 
   3  11   6       86.32      125.81    118.51 o 
   4  11   6       37.69      -10.10    120.13 o 
   5  11   6     2393.45     2811.18    249.38 o 
   6  11   6      369.35      339.22    145.50 o 
   7  11   6       57.71       35.80    138.57 o 
   8  11   6      223.02       77.93    204.79 o 
   9  11   6      194.60      253.52    176.54 o 
 -13  12   6        7.87      112.57    186.09 o 
 -12  12   6       44.75       -8.06    108.76 o 
 -11  12   6        4.69       54.64    103.71 o 
 -10  12   6        4.48      -45.16     98.67 o 
  -9  12   6      170.02      154.03     97.71 o 
  -8  12   6      145.45       17.58     79.14 o 
  -7  12   6       20.09       63.26    143.99 o 
  -6  12   6      226.43      130.70     80.00 o 
  -5  12   6      610.05      555.32     93.89 o 
  -4  12   6      203.79       96.27     47.45 o 
  -3  12   6      353.67      346.55     74.07 o 
  -2  12   6      349.71      380.90     66.08 o 
  -1  12   6       38.07       43.25     50.67 o 
   0  12   6      496.22      510.65     89.27 o 
   1  12   6      182.40      187.33     98.64 o 
   2  12   6       85.71      -41.17     92.32 o 
   3  12   6      106.32       94.71     75.97 o 
   4  12   6       22.78       75.83     84.77 o 
   5  12   6       40.15      115.57    127.57 o 
   6  12   6        2.10      -80.11    129.06 o 
   7  12   6       45.19     -128.54    135.40 o 
   8  12   6      140.86       50.36    326.57 o 
   9  12   6       14.83      -79.29    171.43 o 
 -12  13   6       27.93      -23.97    117.28 o 
 -11  13   6       90.24      -99.41    106.78 o 
 -10  13   6       10.05       18.15    102.49 o 
  -9  13   6      205.59      168.11     98.82 o 
  -8  13   6      193.18      151.85     89.21 o 
  -7  13   6       42.83      -49.60    158.69 o 
  -6  13   6        0.51     -103.73     69.15 o 
  -5  13   6      985.35      862.10    112.47 o 
  -4  13   6      157.16      187.44     55.18 o 
  -3  13   6        2.89      -24.10     46.59 o 
  -2  13   6      779.58      877.81     90.52 o 
  -1  13   6      471.31      375.56     68.60 o 
   0  13   6        4.69      -86.45     57.63 o 
   1  13   6       42.79      -37.45     73.82 o 
   2  13   6      320.76      431.01     94.60 o 
   3  13   6        0.07     -112.15     74.90 o 
   4  13   6       79.95      -24.36     95.91 o 
   5  13   6      189.99      128.88    206.34 o 
   6  13   6       11.61       50.18    132.90 o 
   7  13   6       10.21      -25.78    139.96 o 
   8  13   6       24.03       44.36    154.19 o 
   9  13   6        9.38     -274.24    200.13 o 
 -12  14   6      112.33       20.62    123.25 o 
 -11  14   6        5.25     -164.46    109.64 o 
 -10  14   6       29.11     -158.88    105.92 o 
  -9  14   6      281.83      350.66    108.70 o 
  -8  14   6       49.68      152.70    113.51 o 
  -7  14   6       98.05      -15.28     81.87 o 
  -6  14   6      181.04      -11.24     76.03 o 
  -5  14   6      573.21      527.87     94.60 o 
  -4  14   6      300.05      287.55     61.40 o 
  -3  14   6       76.24       65.36     55.36 o 
  -2  14   6      308.14      243.74     64.56 o 
  -1  14   6       19.31      -63.80     51.73 o 
   0  14   6     1000.22     1100.27    126.29 o 
   1  14   6       38.36      -17.20     66.44 o 
   2  14   6      240.51      139.07    104.71 o 
   3  14   6      359.04      412.33    107.43 o 
   4  14   6      285.00      326.35     95.36 o 
   5  14   6       64.70      -50.17    114.71 o 
   6  14   6       10.82      569.37    369.24 o 
   7  14   6      162.83      136.00    215.65 o 
   8  14   6        0.35     -204.23    360.70 o 
 -12  15   6       89.78      172.35    200.35 o 
 -11  15   6       17.04       75.18    116.37 o 
 -10  15   6        5.14     -155.28    103.52 o 
  -9  15   6        5.67      -45.94     94.09 o 
  -8  15   6      501.13      600.52    217.24 o 
  -7  15   6        7.96       17.38     83.43 o 
  -6  15   6        1.19        9.93     72.78 o 
  -5  15   6      187.79       84.73     82.56 o 
  -4  15   6      255.08      262.76     61.67 o 
  -3  15   6      588.09      673.28     85.58 o 
  -2  15   6      247.10      222.04     61.92 o 
  -1  15   6     1883.48     1890.91    150.02 o 
   0  15   6      423.05      547.02     85.11 o 
   1  15   6      360.36      376.83     79.72 o 
   2  15   6       37.93      -35.53     73.34 o 
   3  15   6      338.32      134.24     95.98 o 
   4  15   6      766.78      751.76    121.89 o 
   5  15   6        0.37        5.26    111.60 o 
   6  15   6       38.65      -39.46    155.14 o 
   7  15   6       28.50       13.01    146.65 o 
   8  15   6       16.87      -58.46    288.56 o 
 -11  16   6      155.10      -20.30    124.51 o 
 -10  16   6      248.07      391.43    184.41 o 
  -9  16   6       29.34      -70.20     96.73 o 
  -8  16   6       11.78       28.09     88.56 o 
  -7  16   6        1.03       88.71     86.73 o 
  -6  16   6     1095.65     1128.51    336.20 o 
  -5  16   6       95.31      -43.14     78.62 o 
  -4  16   6       11.25      -66.65     78.17 o 
  -3  16   6     1525.44     1513.73    135.35 o 
  -2  16   6      188.66      192.50     63.39 o 
  -1  16   6      249.66      351.15     72.85 o 
   0  16   6        8.83       59.97     65.39 o 
   1  16   6     2009.59     2658.32    249.90 o 
   2  16   6      453.72      635.11    108.66 o 
   3  16   6       43.82       16.30     80.83 o 
   4  16   6      512.55      606.47    147.75 o 
   5  16   6       27.94       12.93    111.60 o 
   6  16   6      165.91      142.57    252.88 o 
   7  16   6        0.50     -203.11    135.40 o 
   8  16   6      104.99       54.31    331.23 o 
 -11  17   6        7.18      -97.53    123.03 o 
 -10  17   6       40.12       47.91    119.50 o 
  -9  17   6      178.66      269.80    118.81 o 
  -8  17   6       67.84      121.06     98.50 o 
  -7  17   6      246.05      207.58     94.35 o 
  -6  17   6      344.58      208.06     92.07 o 
  -5  17   6       41.72       46.47     83.66 o 
  -4  17   6       45.59       40.13     81.73 o 
  -3  17   6       47.69       48.76     57.60 o 
  -2  17   6     1190.07     1253.84    139.02 o 
  -1  17   6      480.14      534.95     89.79 o 
   0  17   6      263.32      236.64     77.93 o 
   1  17   6      402.58      447.68    115.10 o 
   2  17   6       35.00      221.65    104.57 o 
   3  17   6      100.09      202.45     83.23 o 
   4  17   6       77.45      746.23    390.96 o 
   5  17   6      168.35      355.71    316.49 o 
   6  17   6       56.07       43.79    137.98 o 
   7  17   6       17.71      -90.05    141.19 o 
 -11  18   6       22.36      -10.52    132.33 o 
 -10  18   6        0.13       -0.73    119.82 o 
  -9  18   6       63.61       26.03    107.61 o 
  -8  18   6       21.76       25.95     93.61 o 
  -7  18   6      432.53      421.32    114.86 o 
  -6  18   6        0.12      104.73     90.97 o 
  -5  18   6      310.84      284.47     97.34 o 
  -4  18   6      772.83      655.04    123.03 o 
  -3  18   6      142.22      101.96     60.10 o 
  -2  18   6      116.07      127.81     70.07 o 
  -1  18   6        1.65      103.11     65.49 o 
   0  18   6     1477.92     1430.90    224.64 o 
   1  18   6       37.76       48.33     87.49 o 
   2  18   6      307.17      683.85    171.30 o 
   3  18   6      910.22     1033.96    209.72 o 
   4  18   6       11.17      197.82    170.66 o 
   5  18   6        0.00       60.69    126.17 o 
   6  18   6       14.71      -71.21    136.50 o 
   7  18   6      222.10      242.83    156.68 o 
 -10  19   6       53.84      -56.21    123.87 o 
  -9  19   6       41.43     -141.21    104.69 o 
  -8  19   6        3.13      -78.45    105.14 o 
  -7  19   6       78.05      120.94    103.32 o 
  -6  19   6        1.34      -65.39     88.30 o 
  -5  19   6        0.24      -43.08     79.39 o 
  -4  19   6       11.65      -81.66     77.47 o 
  -3  19   6       88.48      134.40     96.19 o 
  -2  19   6      103.47      138.29     65.93 o 
  -1  19   6       50.82      122.47     79.70 o 
   0  19   6       17.27      138.79    105.45 o 
   1  19   6      113.58      169.58    137.04 o 
   2  19   6        0.22       16.81     94.50 o 
   3  19   6       48.23      355.55    131.59 o 
   4  19   6        1.71       39.17    127.99 o 
   5  19   6       76.41      304.65    139.65 o 
   6  19   6       43.25       27.16    140.21 o 
 -10  20   6       11.25     -161.29    117.76 o 
  -9  20   6       26.16      -63.14    182.29 o 
  -8  20   6        7.44      -51.32    107.71 o 
  -7  20   6       20.30      -95.77    106.27 o 
  -6  20   6      114.06      199.32     99.76 o 
  -5  20   6        3.62      -69.62     77.87 o 
  -4  20   6        3.32       34.95     81.26 o 
  -3  20   6      307.29      353.00    103.59 o 
  -2  20   6        6.47      -86.45     57.89 o 
  -1  20   6        0.78      -62.66     62.71 o 
   0  20   6       37.78      142.13    122.99 o 
   1  20   6      227.45      437.56    103.68 o 
   2  20   6      123.36      298.73    118.66 o 
   3  20   6       34.05      215.54    155.14 o 
   4  20   6       27.42       26.85    263.74 o 
   5  20   6        5.99      657.80    432.84 o 
   6  20   6       53.27      195.75    330.45 o 
  -9  21   6        1.81      -83.64    249.00 o 
  -8  21   6        0.78      -73.46    112.21 o 
  -7  21   6       12.08      -90.13     96.86 o 
  -6  21   6        3.54       46.56     97.57 o 
  -5  21   6        2.11      -20.17     90.74 o 
  -4  21   6        2.99       21.16     85.33 o 
  -3  21   6        0.26      -61.80     83.27 o 
  -2  21   6       20.10      -24.41     63.98 o 
  -1  21   6        3.79      -79.86     63.53 o 
   0  21   6       55.08       42.97    130.55 o 
   1  21   6       31.64       75.02    146.83 o 
   2  21   6        1.85       18.73     85.06 o 
   3  21   6        8.07      -60.40    242.02 o 
   4  21   6       40.87       28.92    269.17 o 
   5  21   6        1.13      163.75    367.68 o 
  -8  22   6        0.49      -66.83    117.28 o 
  -7  22   6        5.40      -13.32    109.05 o 
  -6  22   6       14.50       59.83    162.90 o 
  -5  22   6        0.76      -96.05     89.77 o 
  -4  22   6        0.69     -122.76     83.83 o 
  -3  22   6        1.15      -45.27     83.48 o 
  -2  22   6       44.77        7.98     91.28 o 
  -1  22   6       32.99      125.66     73.78 o 
   0  22   6        5.86       22.84     72.79 o 
   1  22   6       98.83      148.44    137.72 o 
   2  22   6       24.40      298.62    313.39 o 
   3  22   6        0.58      106.68    275.38 o 
   4  22   6       25.87      227.37    224.18 o 
   5  22   6        4.20      248.70    294.77 o 
  -8  23   6       43.27      -10.95    221.85 o 
  -7  23   6        1.66      -16.70    112.25 o 
  -6  23   6        8.82       55.16    104.42 o 
  -5  23   6       16.63       -8.27     94.09 o 
  -4  23   6       10.04       -4.01     93.53 o 
  -3  23   6        1.73      -31.03     89.02 o 
  -2  23   6        0.87      -26.21     93.42 o 
  -1  23   6       39.57       86.41     86.92 o 
   0  23   6        1.65       37.07     80.38 o 
   1  23   6       12.21       98.03     93.83 o 
   2  23   6       31.18      137.66    122.96 o 
   3  23   6        1.90      131.77    174.53 o 
   4  23   6       28.16      131.88    168.33 o 
  -7  24   6       10.70      -22.34    115.26 o 
  -6  24   6        0.56      -41.69    102.49 o 
  -5  24   6       78.58      -23.19    100.64 o 
  -4  24   6       55.66      -56.04     94.30 o 
  -3  24   6        4.43      -13.13     96.33 o 
  -2  24   6       13.60       17.76    103.94 o 
  -1  24   6        0.28       27.33     80.67 o 
   0  24   6      108.33      148.59     86.53 o 
   1  24   6       16.39      -76.02    121.01 o 
   2  24   6       21.53      167.10    207.11 o 
   3  24   6       76.77      205.08    179.19 o 
  -6  25   6        9.15      -55.85    105.49 o 
  -5  25   6       29.29     -119.39    103.26 o 
  -4  25   6        0.03      -48.94    100.64 o 
  -3  25   6       34.81      112.10    103.57 o 
  -2  25   6      166.42      295.15    126.44 o 
  -1  25   6        0.11       72.92    111.70 o 
   0  25   6        2.74       66.91     87.63 o 
   1  25   6       11.16      -77.57    125.66 o 
   2  25   6        2.58      603.50    440.60 o 
  -4  26   6       49.30       46.01    172.98 o 
  -3  26   6       40.45      -53.25    103.46 o 
  -2  26   6        0.07      -25.57    108.42 o 
  -1  26   6        2.32       65.19    185.39 o 
   0  26   6        0.73       53.00     95.77 o 
 -14   1   7       18.90      112.32    226.80 o 
 -13   1   7       54.67      131.77    221.88 o 
 -12   1   7      412.45      455.86    216.21 o 
 -11   1   7      143.66      181.82    224.95 o 
 -10   1   7      332.62      278.52    189.01 o 
  -9   1   7     1613.94     2253.82    603.50 o 
  -8   1   7       39.29       34.36     54.84 o 
  -7   1   7     3773.59     4210.72    240.29 o 
  -6   1   7     3536.79     3802.83    237.68 o 
  -5   1   7     1960.62     2229.69    190.31 o 
  -4   1   7     3475.46     3667.36    288.49 o 
  -3   1   7     4989.81     5943.61    446.48 o 
  -2   1   7     3389.61     3848.82    342.86 o 
  -1   1   7       90.89        2.98     49.19 o 
   0   1   7     4526.44     5568.02    597.29 o 
   1   1   7        1.60       30.05     55.92 o 
   2   1   7      184.49      223.78     70.13 o 
   3   1   7     4160.23     4376.81    311.66 o 
   4   1   7       63.30       25.12     71.86 o 
   5   1   7       28.52       30.34     75.48 o 
   6   1   7        2.21      -25.31     78.76 o 
   7   1   7     1372.01     1487.88    157.44 o 
   8   1   7       83.20      240.29     99.23 o 
   9   1   7        0.62      173.75    196.80 o 
 -14   2   7       50.72       85.73    213.29 o 
 -13   2   7        9.77       10.29    295.54 o 
 -12   2   7       11.45      -84.38    190.90 o 
 -11   2   7       96.05      177.70    186.43 o 
 -10   2   7      699.02     1784.19    424.31 o 
  -9   2   7     1014.08     1174.37    126.49 o 
  -8   2   7      561.76      578.15     98.66 o 
  -7   2   7     2478.45     2738.22    166.82 o 
  -6   2   7      431.67      531.26     73.64 o 
  -5   2   7       80.57      189.18     60.75 o 
  -4   2   7     1963.71     1971.53    174.33 o 
  -3   2   7      837.58     1106.93    223.40 o 
  -2   2   7     4883.75     5718.04    447.58 o 
  -1   2   7      369.54      433.62    150.49 o 
   0   2   7     1466.50     1622.81    169.10 o 
   1   2   7     2035.71     2306.54    182.42 o 
   2   2   7     1305.94     1447.04    143.63 o 
   3   2   7      259.65      252.50     78.13 o 
   4   2   7      652.18      802.96    121.02 o 
   5   2   7      977.10     1201.07    216.05 o 
   6   2   7       61.43      113.75     93.45 o 
   7   2   7        5.63      128.05     94.80 o 
   8   2   7       62.91       84.48    140.83 o 
   9   2   7        0.91      530.58    349.07 o 
 -14   3   7        0.59     -172.36    204.04 o 
 -13   3   7      291.68      141.46    215.33 o 
 -12   3   7       25.37       18.88    195.14 o 
 -11   3   7      305.70      795.89    228.37 o 
 -10   3   7     1887.16     3054.96    495.68 o 
  -9   3   7       89.96      120.54     80.30 o 
  -8   3   7      272.83      219.61     82.87 o 
  -7   3   7       35.68       74.08     57.21 o 
  -6   3   7     6092.52     6600.14    388.28 o 
  -5   3   7      833.87      911.56     98.23 o 
  -4   3   7      436.88      651.92     79.55 o 
  -3   3   7     6415.43     7100.26    526.48 o 
  -2   3   7       57.29      -10.19     49.19 o 
  -1   3   7     2282.91     2685.91    222.62 o 
   0   3   7        3.49       -5.75     49.31 o 
   1   3   7     8421.73     9730.06    641.53 o 
   2   3   7     2574.20     3177.88    237.92 o 
   3   3   7       92.98       13.05     65.79 o 
   4   3   7     2519.42     3291.85    257.36 o 
   5   3   7       76.57      -72.72     77.56 o 
   6   3   7      287.38      288.16    100.18 o 
   7   3   7       21.99      177.42    100.13 o 
   8   3   7      278.50      481.57    170.42 o 
   9   3   7      385.35      661.77    184.99 o 
 -14   4   7        8.31      -52.72    206.00 o 
 -13   4   7       72.42      225.01    250.55 o 
 -12   4   7       30.31     -121.11    190.83 o 
 -11   4   7       59.76      364.22    301.75 o 
 -10   4   7       60.57      179.05    124.61 o 
  -9   4   7      750.88      552.77    104.97 o 
  -8   4   7     2521.25     2826.59    234.26 o 
  -7   4   7     1736.17     1824.41    137.62 o 
  -6   4   7      699.71      802.56    110.87 o 
  -5   4   7     1032.36     1238.60    116.89 o 
  -4   4   7     1898.22     2245.34    168.60 o 
  -3   4   7      456.13      477.40    100.82 o 
  -2   4   7     1033.63     1046.60    121.87 o 
  -1   4   7    11196.59    12841.11    930.80 o 
   0   4   7      104.31       73.59     53.80 o 
   1   4   7      220.66      224.54     71.29 o 
   2   4   7      234.99      201.76     69.13 o 
   3   4   7     1299.14     1503.18    311.15 o 
   4   4   7     1833.02     2436.37    209.30 o 
   5   4   7        7.35      -64.40     80.50 o 
   6   4   7     1265.30     1231.77    158.77 o 
   7   4   7      235.08      372.55    115.61 o 
   8   4   7      218.82      273.47    166.98 o 
   9   4   7       47.90      301.09    172.21 o 
 -14   5   7        3.55      219.83    208.07 o 
 -13   5   7        0.84       86.35    206.93 o 
 -12   5   7      318.45      258.54    197.11 o 
 -11   5   7      342.06     1050.31    437.50 o 
 -10   5   7       81.80       65.40     84.88 o 
  -9   5   7      628.12      571.11    106.34 o 
  -8   5   7       72.76      194.72     78.27 o 
  -7   5   7     1968.49     2043.54    149.41 o 
  -6   5   7     1345.84     1436.86    115.65 o 
  -5   5   7     5885.44     6688.63    390.59 o 
  -4   5   7    10681.08    11077.48    697.90 o 
  -3   5   7      127.85       91.40    106.27 o 
  -2   5   7     1200.95     1501.58    152.79 o 
  -1   5   7       43.02      -47.70     83.28 o 
   0   5   7     3170.45     3525.31    252.64 o 
   1   5   7     1351.84     1504.02    150.09 o 
   2   5   7     2227.88     2281.03    192.09 o 
   3   5   7     3119.40     3512.25    264.69 o 
   4   5   7       23.43       27.01     76.74 o 
   5   5   7        0.08       57.39    111.17 o 
   6   5   7      325.20      388.23    109.16 o 
   7   5   7      485.09      662.39    178.31 o 
   8   5   7        2.34      214.17    157.47 o 
   9   5   7       16.96      198.53    168.43 o 
 -14   6   7      121.26      185.97    218.66 o 
 -13   6   7        8.34     -108.32    183.37 o 
 -12   6   7       18.23       85.18    194.01 o 
 -11   6   7      187.23      226.19    202.87 o 
 -10   6   7      320.27      203.38     95.34 o 
  -9   6   7      649.28      478.26    100.91 o 
  -8   6   7       13.87     -151.69    108.89 o 
  -7   6   7     3110.65     3299.29    258.06 o 
  -6   6   7      891.06      987.84    102.89 o 
  -5   6   7     1097.91     1325.67    109.54 o 
  -4   6   7      702.57      787.14     89.48 o 
  -3   6   7      357.44      540.99    196.25 o 
  -2   6   7     6296.40     6799.47    509.46 o 
  -1   6   7      125.27      196.32     59.55 o 
   0   6   7     3681.32     3997.17    282.90 o 
   1   6   7     2424.09     2901.96    219.27 o 
   2   6   7     3376.19     3446.28    255.79 o 
   3   6   7       57.64      -62.02     66.64 o 
   4   6   7      206.55      219.10    113.07 o 
   5   6   7     6184.35     6368.07    439.52 o 
   6   6   7       63.81       87.60    132.57 o 
   7   6   7        3.34      156.45    179.19 o 
   8   6   7      112.90      411.63    166.77 o 
   9   6   7      244.24      507.95    184.77 o 
 -13   7   7       47.10       -1.42    204.06 o 
 -12   7   7       13.27       94.39    176.77 o 
 -11   7   7       58.48       52.45    152.79 o 
 -10   7   7      446.03      286.03    100.12 o 
  -9   7   7       34.12       13.02     81.51 o 
  -8   7   7       40.58      -21.51     71.28 o 
  -7   7   7      187.87      161.60     77.50 o 
  -6   7   7     3895.23     3707.49    233.61 o 
  -5   7   7     1620.98     1479.74    116.32 o 
  -4   7   7      136.09      120.55     50.83 o 
  -3   7   7     2126.86     2457.91    215.51 o 
  -2   7   7      154.12      134.91     55.60 o 
  -1   7   7       54.59        7.70     48.03 o 
   0   7   7      300.38      327.24     73.86 o 
   1   7   7     2237.02     2529.89    198.39 o 
   2   7   7     1127.91     1009.83    119.89 o 
   3   7   7        0.40      165.95     72.36 o 
   4   7   7      167.03        4.35     75.07 o 
   5   7   7        7.31      129.17    165.74 o 
   6   7   7      806.40      716.04    212.65 o 
   7   7   7        0.88       61.40    144.38 o 
   8   7   7        0.59       49.03    160.57 o 
   9   7   7       38.03      413.03    334.33 o 
 -13   8   7        1.82     -183.67    200.63 o 
 -12   8   7       58.93      137.01    208.36 o 
 -11   8   7      112.65      189.01    133.77 o 
 -10   8   7        5.21      132.79     92.72 o 
  -9   8   7       43.60       10.53     84.97 o 
  -8   8   7     1109.40     1333.93    146.79 o 
  -7   8   7       83.62       15.03     79.24 o 
  -6   8   7       21.48        9.98     47.73 o 
  -5   8   7      454.75      573.95     70.94 o 
  -4   8   7     4171.17     4429.23    283.92 o 
  -3   8   7      861.23     1111.84    125.98 o 
  -2   8   7     2017.53     2210.20    173.83 o 
  -1   8   7     6210.90     6957.55    468.69 o 
   0   8   7      171.32      120.83     64.41 o 
   1   8   7     2811.30     2962.83    284.77 o 
   2   8   7     4729.99     5563.83    382.64 o 
   3   8   7      627.47      670.02    102.00 o 
   4   8   7      294.55      425.04     99.63 o 
   5   8   7     1571.38     1548.60    195.34 o 
   6   8   7      379.39      319.14    131.90 o 
   7   8   7       46.65      109.63    150.24 o 
   8   8   7      103.72      156.81    167.52 o 
   9   8   7       40.72      -35.35    393.28 o 
 -13   9   7        0.04       96.27    195.23 o 
 -12   9   7        4.71       31.49    349.69 o 
 -11   9   7       53.80      -76.50     97.41 o 
 -10   9   7       60.26       12.99     93.38 o 
  -9   9   7        0.28       -3.59     88.39 o 
  -8   9   7        2.60       65.11     84.22 o 
  -7   9   7       25.10       -6.26     74.61 o 
  -6   9   7       34.88      107.03     73.41 o 
  -5   9   7      137.30      167.49     49.18 o 
  -4   9   7     1326.13     1367.13    130.47 o 
  -3   9   7      317.57      349.92     65.33 o 
  -2   9   7        2.49       50.93     49.58 o 
  -1   9   7       56.86       62.74     58.88 o 
   0   9   7        3.04       43.86     59.70 o 
   1   9   7     1282.14     1358.14    141.34 o 
   2   9   7      346.94      369.38     85.03 o 
   3   9   7      398.26      415.28     98.69 o 
   4   9   7      365.65      311.62     94.20 o 
   5   9   7      365.07      430.39    104.78 o 
   6   9   7      116.12      302.61    145.52 o 
   7   9   7      135.23      187.59    155.13 o 
   8   9   7       84.69      101.44    160.64 o 
   9   9   7        5.92     -247.69    165.13 o 
 -13  10   7       67.77      191.16    219.76 o 
 -12  10   7       45.09     -144.54    178.90 o 
 -11  10   7      306.80      211.03    112.54 o 
 -10  10   7        3.57      -78.23     95.25 o 
  -9  10   7       10.06       20.69    110.31 o 
  -8  10   7     1869.72     1696.42    297.85 o 
  -7  10   7      237.10      140.80     81.65 o 
  -6  10   7        0.65      -97.01     74.43 o 
  -5  10   7     4519.11     4403.50    276.83 o 
  -4  10   7     1581.16     1679.64    141.61 o 
  -3  10   7      485.18      553.26     75.02 o 
  -2  10   7      872.47      725.31     98.54 o 
  -1  10   7     5651.23     5979.26    405.87 o 
   0  10   7        1.69       55.04     60.18 o 
   1  10   7     1882.84     1906.28    173.68 o 
   2  10   7     1172.30     1074.75    128.04 o 
   3  10   7     2133.57     1995.76    225.04 o 
   4  10   7     2178.42     2251.11    209.74 o 
   5  10   7       16.76      161.27     92.81 o 
   6  10   7      631.47      757.17    175.37 o 
   7  10   7      200.02      338.75    167.27 o 
   8  10   7      107.60       10.69    266.84 o 
 -13  11   7       95.07      363.64    215.63 o 
 -12  11   7       27.10      -57.87    177.11 o 
 -11  11   7       83.08     -100.57    101.41 o 
 -10  11   7      369.48      346.42    106.54 o 
  -9  11   7        4.67       20.59     88.44 o 
  -8  11   7        4.01      -28.14     83.48 o 
  -7  11   7       32.48      134.99     83.41 o 
  -6  11   7     1102.09      943.59    125.06 o 
  -5  11   7     1978.76     1805.25    151.18 o 
  -4  11   7     1137.18     1152.89    114.29 o 
  -3  11   7     3597.38     3699.49    234.72 o 
  -2  11   7      380.79      432.19     82.83 o 
  -1  11   7     1878.03     1845.48    162.10 o 
   0  11   7      108.28       89.72     64.70 o 
   1  11   7      101.98      131.36     77.04 o 
   2  11   7     2810.01     2714.31    477.84 o 
   3  11   7       54.93       52.07     76.23 o 
   4  11   7       22.72      100.84    114.09 o 
   5  11   7      524.98      684.74    162.86 o 
   6  11   7      164.16      219.94    147.44 o 
   7  11   7       20.89      -40.28    144.76 o 
   8  11   7       23.99     -180.27    178.41 o 
 -12  12   7       12.53       -3.46    120.02 o 
 -11  12   7       22.60       -4.04    105.33 o 
 -10  12   7      315.73      281.30    112.86 o 
  -9  12   7      356.61      391.00    106.53 o 
  -8  12   7       23.30      -79.06     84.90 o 
  -7  12   7     1547.93     1539.68    184.50 o 
  -6  12   7      191.09      265.45     90.72 o 
  -5  12   7       48.06       49.45     82.69 o 
  -4  12   7      258.90      174.07     60.33 o 
  -3  12   7     2716.95     2724.73    189.88 o 
  -2  12   7     5613.50     5925.71    366.16 o 
  -1  12   7      331.71      421.67     83.96 o 
   0  12   7     1031.13     1134.83    142.06 o 
   1  12   7     1380.24     1544.72    259.01 o 
   2  12   7     1065.59     1156.94    135.05 o 
   3  12   7       58.34      279.07     85.82 o 
   4  12   7       45.00      -34.35     79.53 o 
   5  12   7      724.33      685.33    280.03 o 
   6  12   7       15.38      -21.60    136.51 o 
   7  12   7      149.76      -88.14    150.53 o 
   8  12   7      241.11      216.65    258.31 o 
 -12  13   7      304.50      210.63    126.25 o 
 -11  13   7       57.27       42.77    116.51 o 
 -10  13   7       34.13     -141.25     97.61 o 
  -9  13   7      280.51      208.81    103.33 o 
  -8  13   7       66.77        0.13     89.58 o 
  -7  13   7      478.10      499.25    108.31 o 
  -6  13   7       27.18       68.22     90.08 o 
  -5  13   7      963.06      925.77    141.59 o 
  -4  13   7     1522.35     1633.22    142.58 o 
  -3  13   7       61.02       25.46     70.76 o 
  -2  13   7     1167.15     1412.27    168.84 o 
  -1  13   7        1.78      -67.83     65.61 o 
   0  13   7      428.72      386.72    118.38 o 
   1  13   7       57.41      170.72    102.04 o 
   2  13   7      423.83      275.93    122.45 o 
   3  13   7     1336.20     1289.66    149.98 o 
   4  13   7        2.98       59.78    104.04 o 
   5  13   7       72.62      115.15    214.10 o 
   6  13   7       87.49      -47.64    169.88 o 
   7  13   7      376.71      350.58    309.51 o 
   8  13   7      129.96      210.24    174.82 o 
 -12  14   7       53.65       14.05    122.46 o 
 -11  14   7       83.55       29.15    130.83 o 
 -10  14   7       41.35       -7.64    102.60 o 
  -9  14   7      178.50       97.61    102.49 o 
  -8  14   7     1070.31      830.91    186.34 o 
  -7  14   7      120.09       38.95     84.84 o 
  -6  14   7       13.07       51.80     89.87 o 
  -5  14   7      506.72      366.76    106.34 o 
  -4  14   7      522.62      549.46     79.10 o 
  -3  14   7     1001.71      967.79    108.50 o 
  -2  14   7      628.01      754.45     97.95 o 
  -1  14   7     2660.20     3050.78    254.16 o 
   0  14   7      828.14      988.48    149.50 o 
   1  14   7      352.33      153.00    159.66 o 
   2  14   7      346.06      376.11    111.69 o 
   3  14   7       18.25       -4.50     76.84 o 
   4  14   7      207.69      266.73     95.11 o 
   5  14   7        1.12      -67.68    183.07 o 
   6  14   7       93.49      165.58    311.83 o 
   7  14   7       11.98      -59.18    144.05 o 
 -12  15   7        0.60       -6.99    131.52 o 
 -11  15   7       38.13      -86.77    168.97 o 
 -10  15   7       58.49       72.43    108.88 o 
  -9  15   7      109.33      186.93    191.79 o 
  -8  15   7        3.93      166.83    108.41 o 
  -7  15   7       12.70      -63.41     89.00 o 
  -6  15   7      551.18      515.60    120.09 o 
  -5  15   7       30.09       46.66     88.26 o 
  -4  15   7      158.72       31.09     58.22 o 
  -3  15   7      684.48      785.58     98.91 o 
  -2  15   7      422.50      420.35     76.87 o 
  -1  15   7      258.40      157.88     67.62 o 
   0  15   7        0.54       52.61     63.08 o 
   1  15   7      666.07      751.43    113.44 o 
   2  15   7      228.02      232.10    134.71 o 
   3  15   7       18.06       64.64    158.21 o 
   4  15   7       54.16      340.45    207.11 o 
   5  15   7       69.33      -69.44    141.18 o 
   6  15   7       72.59      250.52    270.72 o 
   7  15   7        0.15      190.72    258.31 o 
 -11  16   7        0.92      -61.11    162.58 o 
 -10  16   7       17.29        2.21    109.29 o 
  -9  16   7       47.32       46.52    103.89 o 
  -8  16   7        3.92       23.89    117.23 o 
  -7  16   7       35.45      -44.20     92.13 o 
  -6  16   7       48.16      -81.00     87.08 o 
  -5  16   7       79.58      148.77     92.13 o 
  -4  16   7      129.49       75.60    104.72 o 
  -3  16   7      136.79      125.11     65.16 o 
  -2  16   7     1395.39     1451.13    196.13 o 
  -1  16   7        0.03       90.76     66.20 o 
   0  16   7       16.45      130.86     66.14 o 
   1  16   7      299.88      339.62    143.09 o 
   2  16   7       45.43      152.83    110.99 o 
   3  16   7       40.68       33.04    111.27 o 
   4  16   7       54.04       93.83    197.81 o 
   5  16   7       30.02      238.65    271.50 o 
   6  16   7        3.42      -48.65    134.75 o 
   7  16   7       50.01      163.78    229.61 o 
 -11  17   7        2.14      -90.47    133.36 o 
 -10  17   7      120.44      -38.80    117.09 o 
  -9  17   7       41.09      -22.81    103.21 o 
  -8  17   7       39.01       21.27    101.58 o 
  -7  17   7      185.44       89.35    101.36 o 
  -6  17   7      239.01      139.51     99.67 o 
  -5  17   7       23.97       -8.44     81.16 o 
  -4  17   7      131.13      -10.51     87.43 o 
  -3  17   7      237.73      185.21     67.03 o 
  -2  17   7        0.51       36.07     62.62 o 
  -1  17   7       56.48       55.27     79.49 o 
   0  17   7      487.36      516.76    134.36 o 
   1  17   7      273.70      447.52    260.92 o 
   2  17   7       19.30       56.84     71.92 o 
   3  17   7       80.98      241.45    206.10 o 
   4  17   7      386.61     1141.84    442.15 o 
   5  17   7        0.77      124.75    334.33 o 
   6  17   7      168.50      142.35    337.43 o 
 -10  18   7        7.09      -72.31    113.06 o 
  -9  18   7       63.14       14.56    113.84 o 
  -8  18   7       34.06       29.38    154.37 o 
  -7  18   7      109.94       -3.82     98.91 o 
  -6  18   7      115.82       95.88     94.89 o 
  -5  18   7        2.46      -40.49     82.82 o 
  -4  18   7       78.81       -6.19     90.50 o 
  -3  18   7       35.56       -9.90     60.76 o 
  -2  18   7      144.49      130.52     69.63 o 
  -1  18   7      187.06      183.48     88.12 o 
   0  18   7      146.30      124.70    153.78 o 
   1  18   7        0.21       77.25    104.93 o 
   2  18   7        7.84      223.26     84.00 o 
   3  18   7       41.94      126.34    144.43 o 
   4  18   7       30.29       66.30    109.67 o 
   5  18   7       31.70      164.64    343.64 o 
   6  18   7        1.06     1044.10    496.45 o 
 -10  19   7        5.92      -64.12    116.56 o 
  -9  19   7       27.30       13.55    126.44 o 
  -8  19   7        2.71      -66.95    117.91 o 
  -7  19   7      140.08       70.17    126.44 o 
  -6  19   7       14.50       52.89     94.89 o 
  -5  19   7      175.90       -8.12     89.36 o 
  -4  19   7      204.59      250.18    103.66 o 
  -3  19   7      118.34       52.83     94.66 o 
  -2  19   7       48.20      114.72     67.26 o 
  -1  19   7        1.91       12.37     66.02 o 
   0  19   7      303.95      386.43    143.54 o 
   1  19   7       68.51      115.04    119.13 o 
   2  19   7       11.24       93.11     85.10 o 
   3  19   7      157.69      425.42    155.70 o 
   4  19   7        6.34      110.34    116.42 o 
   5  19   7        8.56      839.31    443.70 o 
  -9  20   7       60.27       -5.03    119.94 o 
  -8  20   7       61.03     -108.55    153.59 o 
  -7  20   7       60.09      -62.70     97.96 o 
  -6  20   7      126.57      146.41    100.07 o 
  -5  20   7        4.53      122.74     94.27 o 
  -4  20   7       92.53       73.94     92.65 o 
  -3  20   7       33.65       29.06     93.86 o 
  -2  20   7      220.88      246.80     76.21 o 
  -1  20   7      443.16      570.30     92.79 o 
   0  20   7       84.97      240.26    141.52 o 
   1  20   7      224.79      391.88    116.22 o 
   2  20   7        4.35      -26.47    137.49 o 
   3  20   7       11.69       63.60    109.42 o 
   4  20   7        2.74      255.73    155.92 o 
   5  20   7       26.17      206.03    125.70 o 
  -9  21   7        0.36      -26.11    163.67 o 
  -8  21   7        1.06     -103.28    203.24 o 
  -7  21   7       10.30      -45.42    101.74 o 
  -6  21   7      127.60      127.11    104.42 o 
  -5  21   7       87.92       95.53     99.24 o 
  -4  21   7       86.20       38.28     95.36 o 
  -3  21   7       69.73       -2.32     92.30 o 
  -2  21   7        0.34        0.61     67.60 o 
  -1  21   7        4.12       24.54     71.59 o 
   0  21   7        1.36       44.37     74.33 o 
   1  21   7      281.33      446.96    151.33 o 
   2  21   7       25.96       24.50    218.38 o 
   3  21   7        0.01      137.39    162.90 o 
   4  21   7      132.31      359.41    192.38 o 
  -8  22   7       14.80       -9.43    217.20 o 
  -7  22   7       33.59       -4.75    146.61 o 
  -6  22   7       32.04       -1.69    104.72 o 
  -5  22   7        3.59       36.17    148.16 o 
  -4  22   7       31.16       88.65     99.67 o 
  -3  22   7       65.01       39.50     99.38 o 
  -2  22   7        0.22       59.45    103.56 o 
  -1  22   7      147.25       42.81     75.07 o 
   0  22   7      181.87      235.77     85.69 o 
   1  22   7        3.92       24.19    104.09 o 
   2  22   7       17.79       61.97    121.79 o 
   3  22   7        0.42     -107.59    114.36 o 
  -7  23   7       10.01      -68.26    106.62 o 
  -6  23   7       21.88       31.69    131.87 o 
  -5  23   7      136.10       89.95    104.55 o 
  -4  23   7       77.34       35.20    104.73 o 
  -3  23   7        0.41     -141.39    165.23 o 
  -2  23   7       31.10       14.17    103.59 o 
  -1  23   7        7.71       -0.91     76.37 o 
   0  23   7      128.64      192.20     91.83 o 
   1  23   7        9.76       49.39    115.62 o 
   2  23   7       17.52      -61.16    107.17 o 
   3  23   7       24.89      735.37    474.73 o 
  -6  24   7        3.49       15.19    110.73 o 
  -5  24   7       73.04      106.72    114.54 o 
  -4  24   7        4.89       43.06    104.42 o 
  -3  24   7       13.22      -50.75    103.32 o 
  -2  24   7       49.38      140.36    115.73 o 
  -1  24   7        0.47        1.86     77.52 o 
   0  24   7        0.56       23.98     82.50 o 
   1  24   7        0.25      240.47    136.52 o 
  -4  25   7        3.07        4.18    103.22 o 
  -3  25   7        0.81       49.57    108.10 o 
  -2  25   7        3.97       45.23    113.08 o 
  -1  25   7        7.78     -102.48    231.16 o 
   0  25   7        2.04      -96.65     81.50 o 
 -14   0   8       77.70      203.24    345.97 o 
 -13   0   8       58.37     -344.41    285.46 o 
 -12   0   8      690.17      826.90    367.68 o 
 -11   0   8      198.05      251.33    297.87 o 
 -10   0   8        6.27      181.52    273.05 o 
  -9   0   8     3227.35     5457.87    781.91 o 
  -8   0   8     1119.32     1696.58    268.39 o 
  -7   0   8     2022.23     2301.97    240.79 o 
  -6   0   8      125.89       60.51    111.70 o 
  -5   0   8     4092.73     4063.15    453.01 o 
  -4   0   8     2243.61     2513.29    300.97 o 
  -3   0   8        1.39      -97.74     74.47 o 
  -2   0   8     1730.36     1819.81    251.33 o 
  -1   0   8        9.11       -6.21     66.71 o 
   0   0   8     3009.80     3133.85    367.68 o 
   1   0   8      345.46      468.53    127.22 o 
   2   0   8     5685.61     6664.87    724.51 o 
   3   0   8     1580.53     1916.00    290.11 o 
   4   0   8      827.75      682.62    184.62 o 
   5   0   8       27.35       58.95    136.52 o 
   6   0   8      189.34      161.92    129.73 o 
   7   0   8     1172.37     1203.64    217.25 o 
   8   0   8      187.32      214.29    151.66 o 
 -14   1   8       72.27      -12.02    224.86 o 
 -13   1   8       27.63       86.59    223.78 o 
 -12   1   8       13.91      190.92    208.83 o 
 -11   1   8       18.58      125.00    198.93 o 
 -10   1   8       71.82      538.34    425.86 o 
  -9   1   8     3033.29     4327.92    462.27 o 
  -8   1   8     3613.47     3851.27    227.55 o 
  -7   1   8     1951.91     2242.10    148.10 o 
  -6   1   8     1813.93     2187.89    208.29 o 
  -5   1   8       40.09       35.17     79.12 o 
  -4   1   8       43.32       19.59     61.97 o 
  -3   1   8      241.70      302.53    114.80 o 
  -2   1   8     1032.11     1070.67    459.22 o 
  -1   1   8     1908.45     1833.47    169.99 o 
   0   1   8     2151.44     2497.09    216.08 o 
   1   1   8      856.30     1123.69    149.71 o 
   2   1   8       82.42       21.39     70.59 o 
   3   1   8       74.12      101.66     80.98 o 
   4   1   8      196.73      211.44     88.64 o 
   5   1   8       80.41       75.07     88.20 o 
   6   1   8      121.25      202.09    100.86 o 
   7   1   8       84.94      288.67    159.77 o 
   8   1   8        0.58      109.28    107.80 o 
   9   1   8       16.86      539.89    328.90 o 
 -14   2   8        0.86     -227.77    215.23 o 
 -13   2   8      243.71      108.61    216.57 o 
 -12   2   8        2.70      -68.36    199.41 o 
 -11   2   8       91.23      -54.90    194.57 o 
 -10   2   8     1474.56     2579.63    356.02 o 
  -9   2   8       38.25      501.40    153.61 o 
  -8   2   8       39.35      500.65    219.32 o 
  -7   2   8       73.65       31.30     63.79 o 
  -6   2   8     5693.10     6237.47    411.17 o 
  -5   2   8       20.19       39.45     60.25 o 
  -4   2   8      859.73     1343.52    217.20 o 
  -3   2   8     7098.87     6451.49    482.06 o 
  -2   2   8       15.77      -27.57     51.94 o 
  -1   2   8       25.30       57.37     58.88 o 
   0   2   8      498.67      549.29     92.65 o 
   1   2   8     4295.12     5057.14    396.54 o 
   2   2   8     2646.71     2943.12    256.69 o 
   3   2   8      186.99      148.97     77.50 o 
   4   2   8      466.40      476.35    107.40 o 
   5   2   8        0.09       13.80     86.80 o 
   6   2   8      217.67      206.15    109.38 o 
   7   2   8        2.11       86.50    141.79 o 
   8   2   8      289.59      722.12    186.67 o 
   9   2   8       27.55      102.39    325.80 o 
 -14   3   8        3.07       31.29    225.79 o 
 -13   3   8       44.86      174.37    228.06 o 
 -12   3   8        5.93      -64.94    193.61 o 
 -11   3   8       12.09       38.80    193.80 o 
 -10   3   8       64.45      658.27    216.96 o 
  -9   3   8      327.18      347.29     96.27 o 
  -8   3   8      764.57     1095.67    135.49 o 
  -7   3   8        6.44       23.43     58.21 o 
  -6   3   8       31.62      108.17     85.87 o 
  -5   3   8     1234.09     1368.38    125.96 o 
  -4   3   8      100.00       73.28     49.98 o 
  -3   3   8        0.77       20.84     55.66 o 
  -2   3   8        4.99      -18.88     50.50 o 
  -1   3   8     2821.48     3036.03    331.23 o 
   0   3   8      403.89      504.06    134.97 o 
   1   3   8      315.53      300.48     82.82 o 
   2   3   8       94.88       22.71     66.28 o 
   3   3   8     1402.64     1479.95    156.54 o 
   4   3   8      818.94      839.12    166.06 o 
   5   3   8        1.46      -39.84     80.63 o 
   6   3   8       61.54      183.69    100.31 o 
   7   3   8      129.18       32.05    101.48 o 
   8   3   8       11.78      292.84    167.54 o 
 -14   4   8        3.15       -3.53    221.54 o 
 -13   4   8       14.51       31.37    209.09 o 
 -12   4   8       75.66       68.50    407.25 o 
 -11   4   8        0.02      109.92    200.39 o 
 -10   4   8        0.83      -63.59    117.45 o 
  -9   4   8      519.12      512.44    108.96 o 
  -8   4   8      339.82      454.04     99.52 o 
  -7   4   8     1832.30     2008.89    189.22 o 
  -6   4   8        6.37      -49.52     52.19 o 
  -5   4   8      409.55      333.53     70.67 o 
  -4   4   8      211.41      225.53     60.99 o 
  -3   4   8      430.85      471.71     87.45 o 
  -2   4   8     1015.64     1031.81    124.07 o 
  -1   4   8       45.45       -3.63     93.08 o 
   0   4   8      538.56      719.04    152.81 o 
   1   4   8      296.56      331.95     76.84 o 
   2   4   8      114.59       37.00     66.86 o 
   3   4   8        5.25      -24.62     68.73 o 
   4   4   8      701.43      929.88    131.72 o 
   5   4   8      586.19      474.09    114.79 o 
   6   4   8     1385.02     1645.70    186.26 o 
   7   4   8      122.90      128.55    104.33 o 
   8   4   8       44.51      -53.19    155.42 o 
 -13   5   8       38.74     -239.96    203.83 o 
 -12   5   8       19.13      356.48    209.69 o 
 -11   5   8      217.66      336.48    204.82 o 
 -10   5   8       77.21     -131.69     95.85 o 
  -9   5   8        1.41       -4.89     85.63 o 
  -8   5   8      593.44      797.65    119.98 o 
  -7   5   8      570.14      570.58     78.69 o 
  -6   5   8     1647.65     1681.48    183.40 o 
  -5   5   8     2995.11     2857.29    224.06 o 
  -4   5   8       22.45      -71.76     73.69 o 
  -3   5   8       43.75      106.57     60.14 o 
  -2   5   8       40.13       97.82     75.24 o 
  -1   5   8     3455.41     3785.63    304.82 o 
   0   5   8       32.92       43.11     60.54 o 
   1   5   8       69.85       -3.39     60.04 o 
   2   5   8     3043.33     3128.72    238.86 o 
   3   5   8       14.82      -19.51    127.10 o 
   4   5   8        3.52      -59.10     76.94 o 
   5   5   8      187.79      272.72     97.84 o 
   6   5   8       82.38      155.01    103.11 o 
   7   5   8        1.25      185.98    158.47 o 
   8   5   8       36.54       73.78    164.22 o 
 -13   6   8        6.67       -5.88    219.52 o 
 -12   6   8      255.46      189.79    240.47 o 
 -11   6   8      151.42      257.63    205.69 o 
 -10   6   8        4.25      -26.76     91.28 o 
  -9   6   8       79.73       39.54     90.83 o 
  -8   6   8       10.13       99.67    123.32 o 
  -7   6   8      121.30      317.31     91.82 o 
  -6   6   8      263.53      344.77     64.73 o 
  -5   6   8     2139.73     2136.64    155.57 o 
  -4   6   8     2176.23     2199.59    200.87 o 
  -3   6   8      182.45      199.89    124.11 o 
  -2   6   8     1729.18     2070.78    246.67 o 
  -1   6   8      224.32      263.11     81.69 o 
   0   6   8     3499.07     4025.56    325.17 o 
   1   6   8        5.32       53.83     66.15 o 
   2   6   8        3.72      -16.17     62.56 o 
   3   6   8     2110.58     2173.13    319.69 o 
   4   6   8        5.31      -68.21     76.33 o 
   5   6   8       53.51       19.20     88.28 o 
   6   6   8       21.46      -76.74     88.97 o 
   7   6   8      229.31      373.85    259.09 o 
   8   6   8      172.52      508.82    189.20 o 
 -13   7   8       52.42      288.17    202.19 o 
 -12   7   8        2.56      499.18    223.20 o 
 -11   7   8       47.42      -18.45    154.18 o 
 -10   7   8      349.85      168.19     98.17 o 
  -9   7   8      971.99      874.25    131.38 o 
  -8   7   8       31.60      -52.65     83.93 o 
  -7   7   8     4380.64     4167.11    326.18 o 
  -6   7   8     3264.88     3192.42    210.87 o 
  -5   7   8      227.67      205.22     61.25 o 
  -4   7   8     1782.67     1758.40    170.81 o 
  -3   7   8      565.29      672.60    102.45 o 
  -2   7   8     5022.16     5635.02    431.81 o 
  -1   7   8      633.68      756.32    100.85 o 
   0   7   8      375.17      385.02     80.90 o 
   1   7   8     1918.64     2111.21    181.53 o 
   2   7   8      782.45      766.77    137.77 o 
   3   7   8       25.85      -58.16     77.34 o 
   4   7   8       24.80      -39.59     78.30 o 
   5   7   8     2067.05     2029.39    203.80 o 
   6   7   8        7.06        1.30     94.16 o 
   7   7   8       50.82      165.57    162.99 o 
   8   7   8      169.65      433.58    192.63 o 
 -13   8   8       69.36       54.19    300.97 o 
 -12   8   8      231.74      217.27    365.36 o 
 -11   8   8      141.07       59.10    104.39 o 
 -10   8   8      286.97      189.50    112.21 o 
  -9   8   8        2.00       38.61     93.10 o 
  -8   8   8       77.40      227.51     95.04 o 
  -7   8   8      241.81      239.87     99.13 o 
  -6   8   8     4249.90     4454.85    276.84 o 
  -5   8   8     3827.83     3419.60    249.35 o 
  -4   8   8     3886.64     3811.60    352.95 o 
  -3   8   8      361.86      487.68     91.55 o 
  -2   8   8       15.17       73.13     60.65 o 
  -1   8   8       50.86       52.92     62.98 o 
   0   8   8      410.36      444.23     85.33 o 
   1   8   8       71.50       26.53     81.51 o 
   2   8   8        7.35      -27.96     69.23 o 
   3   8   8       36.55       43.68    133.41 o 
   4   8   8      941.01      923.39    133.91 o 
   5   8   8        0.08      253.92     94.20 o 
   6   8   8       13.17      136.09    152.81 o 
   7   8   8        8.88      173.96    167.55 o 
   8   8   8       84.99      334.64    259.86 o 
 -13   9   8       53.35      -33.97    292.44 o 
 -12   9   8      191.80      159.80    240.47 o 
 -11   9   8      441.22      314.82    130.52 o 
 -10   9   8       14.73       37.47    100.26 o 
  -9   9   8        1.37       83.10     92.72 o 
  -8   9   8     1499.23     1699.57    180.65 o 
  -7   9   8      229.68      103.26     91.37 o 
  -6   9   8        6.00      143.29    102.46 o 
  -5   9   8     1787.83     1886.70    163.86 o 
  -4   9   8     1418.29     1578.85    142.29 o 
  -3   9   8     1613.21     1694.37    192.38 o 
  -2   9   8      408.47      347.55     77.03 o 
  -1   9   8     6134.95     7106.87    531.28 o 
   0   9   8      116.22       33.33     64.54 o 
   1   9   8       51.22       19.53     66.10 o 
   2   9   8      161.95      113.91     76.63 o 
   3   9   8      374.17      470.79     98.46 o 
   4   9   8      890.36      899.18    178.96 o 
   5   9   8      534.96      562.42    153.04 o 
   6   9   8      114.64      511.37    215.65 o 
   7   9   8      117.04      268.98    228.06 o 
   8   9   8       64.62      435.90    196.25 o 
 -13  10   8       66.92      220.23    511.19 o 
 -12  10   8      164.30      -30.49    191.60 o 
 -11  10   8       51.43      -28.13    108.22 o 
 -10  10   8      252.42       45.48    101.37 o 
  -9  10   8       31.13       60.52     93.28 o 
  -8  10   8      181.85      143.99     92.52 o 
  -7  10   8      365.03      290.62     97.13 o 
  -6  10   8      271.96      260.22    171.43 o 
  -5  10   8     3122.58     3137.20    238.32 o 
  -4  10   8      293.02      350.05    113.49 o 
  -3  10   8      775.32      824.56    162.90 o 
  -2  10   8     3685.88     3654.02    269.99 o 
  -1  10   8      894.06     1137.69    127.79 o 
   0  10   8      416.04      257.04     78.00 o 
   1  10   8      368.80      342.91     86.63 o 
   2  10   8     2703.10     2431.83    261.79 o 
   3  10   8      159.31      126.71    252.10 o 
   4  10   8        1.41       51.29    119.55 o 
   5  10   8       77.37      163.18    189.85 o 
   6  10   8       79.07      211.01    146.46 o 
   7  10   8       14.51       78.61    161.49 o 
   8  10   8        1.01      138.74    333.55 o 
 -12  11   8       10.28        6.40    179.34 o 
 -11  11   8       21.78      -30.39    104.49 o 
 -10  11   8      307.29      172.83    174.64 o 
  -9  11   8      236.47       62.23    162.03 o 
  -8  11   8      139.75      196.56     96.56 o 
  -7  11   8      809.85      719.02    214.87 o 
  -6  11   8      249.10      285.17    125.66 o 
  -5  11   8     2566.77     2784.52    216.18 o 
  -4  11   8      224.80      350.62     75.65 o 
  -3  11   8      224.12      322.04     92.48 o 
  -2  11   8     4188.25     4606.42    369.84 o 
  -1  11   8        1.71       40.83     65.79 o 
   0  11   8      804.91      719.03    106.15 o 
   1  11   8      489.09      553.11     98.70 o 
   2  11   8      366.90      409.59     96.91 o 
   3  11   8       58.48      -93.48     83.65 o 
   4  11   8       17.74       19.28    132.90 o 
   5  11   8      477.73      766.82    127.34 o 
   6  11   8        4.80       72.05    149.66 o 
   7  11   8        0.28        9.80    157.34 o 
 -12  12   8       63.74      -93.97    223.58 o 
 -11  12   8       27.78     -102.99    106.53 o 
 -10  12   8       31.07       80.27    105.66 o 
  -9  12   8      153.57      127.06    101.28 o 
  -8  12   8       75.58       70.42     94.71 o 
  -7  12   8       14.55       75.88     98.66 o 
  -6  12   8      138.55       55.63     98.18 o 
  -5  12   8       54.85       76.58     61.85 o 
  -4  12   8       42.69       38.20     70.80 o 
  -3  12   8       51.35       82.29     87.11 o 
  -2  12   8      166.09      251.06     73.65 o 
  -1  12   8      487.56      404.45     84.20 o 
   0  12   8      303.08      185.33     76.02 o 
   1  12   8      313.33      322.14     83.46 o 
   2  12   8      466.55      326.38    146.04 o 
   3  12   8     1034.24      887.99    143.12 o 
   4  12   8       27.12      106.96    117.73 o 
   5  12   8      113.32      119.92    133.17 o 
   6  12   8       40.94      142.78    154.44 o 
   7  12   8       26.77      -53.60    285.46 o 
 -12  13   8        3.69     -183.39    122.26 o 
 -11  13   8       86.34       80.86    132.05 o 
 -10  13   8        3.23     -153.75    102.50 o 
  -9  13   8        7.19     -141.19     94.13 o 
  -8  13   8      111.06       80.09    127.99 o 
  -7  13   8      347.73      302.92    112.85 o 
  -6  13   8        3.66       -3.10     97.17 o 
  -5  13   8        1.30      -33.95     93.79 o 
  -4  13   8     1941.41     1938.42    167.41 o 
  -3  13   8       16.09       53.11     67.40 o 
  -2  13   8        2.49        9.29     59.82 o 
  -1  13   8       13.53      -44.79     81.50 o 
   0  13   8      235.51      218.31    180.17 o 
   1  13   8      219.70      211.96    175.02 o 
   2  13   8      316.29      452.83     95.00 o 
   3  13   8        0.16       53.65     80.12 o 
   4  13   8        1.88      196.16     92.56 o 
   5  13   8      225.94      306.92    141.90 o 
   6  13   8       66.47      106.15    155.22 o 
   7  13   8       37.87      581.78    409.57 o 
 -12  14   8       30.61     -192.88    128.58 o 
 -11  14   8       11.44      -27.71    117.54 o 
 -10  14   8        9.99     -154.19    104.75 o 
  -9  14   8      189.25      120.66    110.10 o 
  -8  14   8        0.21      -14.60     97.81 o 
  -7  14   8       18.24     -118.28     90.50 o 
  -6  14   8        0.31       52.96     94.89 o 
  -5  14   8      277.82      214.75    107.36 o 
  -4  14   8     1299.05     1378.44    138.64 o 
  -3  14   8      172.77       98.36    137.71 o 
  -2  14   8      238.86      135.93    116.44 o 
  -1  14   8      139.65       61.95     64.22 o 
   0  14   8      185.13      179.61     76.23 o 
   1  14   8       74.78       44.90     71.08 o 
   2  14   8      183.33       68.98    127.06 o 
   3  14   8      461.86      527.51    322.89 o 
   4  14   8       45.71       65.73    109.93 o 
   5  14   8        0.39      203.42    257.53 o 
   6  14   8       35.89     -129.77    314.94 o 
 -11  15   8       19.90      -74.50    115.74 o 
 -10  15   8        4.36      -15.30    137.81 o 
  -9  15   8       57.97       41.95    114.32 o 
  -8  15   8      532.75      460.28    129.10 o 
  -7  15   8      140.83       65.42     96.97 o 
  -6  15   8        2.19       57.72     95.42 o 
  -5  15   8      220.75      243.66    106.34 o 
  -4  15   8       60.76       -2.75     60.58 o 
  -3  15   8      922.62     1021.31    142.87 o 
  -2  15   8        4.18      -19.92     89.50 o 
  -1  15   8      342.00      433.96    126.52 o 
   0  15   8      456.00      425.48    163.36 o 
   1  15   8        1.20      -64.02    153.31 o 
   2  15   8       98.43       79.74    211.94 o 
   3  15   8        1.22       54.34    192.35 o 
   4  15   8       62.83       95.39    221.08 o 
   5  15   8       44.22     -159.24    453.79 o 
   6  15   8       56.19      906.03    445.26 o 
 -11  16   8       45.62      -21.99    122.63 o 
 -10  16   8      195.00      102.05    132.53 o 
  -9  16   8        1.11      -45.73    148.94 o 
  -8  16   8       32.61      -28.37    103.63 o 
  -7  16   8       14.99      -36.87     95.36 o 
  -6  16   8      368.43      219.73    111.70 o 
  -5  16   8        3.84       24.07     92.94 o 
  -4  16   8      243.42      218.40    105.76 o 
  -3  16   8      938.69     1025.23    211.05 o 
  -2  16   8        5.42      -14.27     90.03 o 
  -1  16   8        1.76       31.93     64.46 o 
   0  16   8        9.41       66.92    138.83 o 
   1  16   8      625.51      532.43    182.90 o 
   2  16   8      316.24      364.16    209.06 o 
   3  16   8        0.03      142.09    246.68 o 
   4  16   8      160.38      902.92    420.43 o 
   5  16   8        0.51      797.43    423.54 o 
   6  16   8      105.80      248.79    293.99 o 
 -10  17   8       49.17       59.72    130.51 o 
  -9  17   8      164.29       40.48    115.70 o 
  -8  17   8       36.44      -45.17    110.15 o 
  -7  17   8       98.90      147.20    109.15 o 
  -6  17   8      112.75       40.97     95.98 o 
  -5  17   8        3.75       33.01    114.03 o 
  -4  17   8        9.94      -23.31     93.07 o 
  -3  17   8      344.04      260.34     74.10 o 
  -2  17   8      866.01      993.88    222.56 o 
  -1  17   8      259.25      256.66    123.16 o 
   0  17   8       88.85      195.89    135.92 o 
   1  17   8      105.74      267.05    145.10 o 
   2  17   8        3.53      105.39    167.82 o 
   3  17   8       64.52      172.47    187.65 o 
   4  17   8       20.81      185.46    541.44 o 
   5  17   8       44.48      333.32    271.50 o 
 -10  18   8        0.17      -34.01    130.53 o 
  -9  18   8      108.46       70.09    120.66 o 
  -8  18   8        0.34     -122.88    102.21 o 
  -7  18   8       89.89       87.37    108.05 o 
  -6  18   8        7.04      -70.92     95.42 o 
  -5  18   8      176.00      283.14    106.14 o 
  -4  18   8      217.50      105.71    102.68 o 
  -3  18   8        0.42      -90.82     60.55 o 
  -2  18   8       89.68      167.37     72.48 o 
  -1  18   8        5.11        6.37     95.17 o 
   0  18   8      335.17      400.12    173.32 o 
   1  18   8        0.02      118.90    208.03 o 
   2  18   8       22.77      297.33    290.47 o 
   3  18   8      350.93     1428.85    434.40 o 
   4  18   8        9.53      940.16    429.74 o 
   5  18   8        0.53      915.33    456.12 o 
  -9  19   8       16.41       41.82    125.80 o 
  -8  19   8       52.89     -117.08    108.54 o 
  -7  19   8        7.08      -62.01    111.70 o 
  -6  19   8       69.78      -62.15    102.04 o 
  -5  19   8        0.19      161.10    100.91 o 
  -4  19   8       28.63       68.78    101.83 o 
  -3  19   8       27.67       95.80    153.59 o 
  -2  19   8      286.56      325.42     82.79 o 
  -1  19   8       52.04      -33.86     68.34 o 
   0  19   8        3.14      195.22    222.06 o 
   1  19   8       33.20       78.14    132.95 o 
   2  19   8        0.39      180.91    143.31 o 
   3  19   8       26.39      793.03    248.15 o 
   4  19   8        6.12      217.52    553.08 o 
  -9  20   8        7.99      -50.08    117.83 o 
  -8  20   8        0.80     -116.30    108.34 o 
  -7  20   8        7.96      109.62    111.25 o 
  -6  20   8       80.50      190.82    115.44 o 
  -5  20   8       25.03      -46.89     98.91 o 
  -4  20   8       10.83       19.81     99.18 o 
  -3  20   8       78.70      205.55    112.44 o 
  -2  20   8       87.26       78.96     71.06 o 
  -1  20   8       66.97       69.05     74.61 o 
   0  20   8       75.09      181.58    144.68 o 
   1  20   8       38.70      160.97    133.46 o 
   2  20   8        0.18       26.62    195.26 o 
   3  20   8       15.67      401.00    395.61 o 
   4  20   8       69.50      324.98    318.04 o 
  -8  21   8        0.18      -84.40    111.34 o 
  -7  21   8        0.50     -149.72     99.81 o 
  -6  21   8       43.53       50.76    105.99 o 
  -5  21   8        1.44       -0.86    102.69 o 
  -4  21   8        4.84       37.36    104.15 o 
  -3  21   8        3.83       15.79    107.36 o 
  -2  21   8        5.99       22.45     72.55 o 
  -1  21   8        0.87     -104.83     69.89 o 
   0  21   8        0.37       31.49     97.01 o 
   1  21   8       20.67       63.98    138.72 o 
   2  21   8        0.18       28.94    271.57 o 
   3  21   8        6.14      935.50    456.12 o 
  -7  22   8        2.42     -107.67    101.47 o 
  -6  22   8       47.07      137.51    112.34 o 
  -5  22   8        3.69       31.30    112.48 o 
  -4  22   8        0.54      -15.50    107.79 o 
  -3  22   8       84.22      117.94    114.60 o 
  -2  22   8        8.81      -45.50    111.34 o 
  -1  22   8       25.54       30.20     77.52 o 
   0  22   8       44.04       87.86     83.11 o 
   1  22   8       51.86      206.86    128.76 o 
   2  22   8        7.41     1033.24    459.22 o 
  -6  23   8        1.55      -73.18    101.43 o 
  -5  23   8       26.59       38.31    109.69 o 
  -4  23   8        7.67       62.23    115.05 o 
  -3  23   8       14.71      163.11    120.30 o 
  -2  23   8        0.24       94.47    114.63 o 
  -1  23   8       98.83       61.06     79.29 o 
   0  23   8       64.32       85.12     80.37 o 
   1  23   8        0.01      -74.08     84.05 o 
  -4  24   8       50.31       52.18    166.78 o 
  -3  24   8        0.09       35.87    152.81 o 
  -2  24   8       22.36      -53.21    110.21 o 
  -1  24   8        8.03     -129.94    117.62 o 
 -13   1   9      121.11      215.96    239.66 o 
 -12   1   9      150.16      279.77    227.95 o 
 -11   1   9       64.73      -46.46    205.68 o 
 -10   1   9       95.30      394.29    205.64 o 
  -9   1   9     1399.01     2293.63    677.97 o 
  -8   1   9        0.20       50.77     70.46 o 
  -7   1   9        5.87      -23.32     65.81 o 
  -6   1   9      663.24      871.83    174.53 o 
  -5   1   9      923.56     1039.56    132.62 o 
  -4   1   9      901.79     1013.67    186.17 o 
  -3   1   9      772.95      793.10    112.21 o 
  -2   1   9      519.69      645.71    101.95 o 
  -1   1   9       51.33       -6.82     49.69 o 
   0   1   9     2373.75     2587.41    227.58 o 
   1   1   9       51.98       35.97     70.24 o 
   2   1   9       32.61      -16.59     68.24 o 
   3   1   9       69.18      117.26     83.18 o 
   4   1   9      790.32      989.38    154.67 o 
   5   1   9       28.29      -79.33     87.17 o 
   6   1   9        6.62     -213.66    160.57 o 
   7   1   9       75.59       38.60    117.74 o 
   8   1   9        0.06       -4.65    173.76 o 
 -13   2   9        4.03      -38.99    217.19 o 
 -12   2   9        0.28        2.08    212.77 o 
 -11   2   9       86.84       29.69    208.17 o 
 -10   2   9      165.22      288.79    210.66 o 
  -9   2   9      725.89      850.96    123.49 o 
  -8   2   9      786.84      909.40    103.84 o 
  -7   2   9      626.00      729.65     93.26 o 
  -6   2   9      182.26      193.13    131.82 o 
  -5   2   9        0.58      -72.92    107.05 o 
  -4   2   9      112.35      -82.65     55.10 o 
  -3   2   9     1188.30     1307.99    171.43 o 
  -2   2   9     1155.91     1231.00    146.30 o 
  -1   2   9      459.71      398.84    130.32 o 
   0   2   9     1303.97     1446.11    161.22 o 
   1   2   9      621.86      544.17    100.26 o 
   2   2   9      603.84      595.21    110.21 o 
   3   2   9       70.26       83.39     78.38 o 
   4   2   9        2.27      -30.87     86.64 o 
   5   2   9      109.46      300.94    103.44 o 
   6   2   9       58.25      110.17    102.80 o 
   7   2   9        1.84       -7.23    106.18 o 
   8   2   9       24.34      439.35    178.73 o 
 -13   3   9       24.39      -95.87    217.25 o 
 -12   3   9       12.89     -217.28    200.54 o 
 -11   3   9      304.72      324.64    221.27 o 
 -10   3   9      231.94      482.15    227.02 o 
  -9   3   9       22.16      236.89    100.30 o 
  -8   3   9      247.74      329.39    102.11 o 
  -7   3   9      192.53      228.11     71.72 o 
  -6   3   9     1477.21     1596.21    163.50 o 
  -5   3   9      201.13      310.64     89.21 o 
  -4   3   9      151.86      129.19     68.88 o 
  -3   3   9     4886.57     5044.66    392.62 o 
  -2   3   9       11.74       -3.68    129.54 o 
  -1   3   9       12.72       26.82    134.97 o 
   0   3   9       31.49       59.96     60.70 o 
   1   3   9     1823.55     1940.78    201.30 o 
   2   3   9      127.02      207.05     85.04 o 
   3   3   9       37.05        6.91     70.52 o 
   4   3   9      129.54      146.48     84.61 o 
   5   3   9        5.89      -13.54     87.57 o 
   6   3   9      122.67      301.56    141.01 o 
   7   3   9       13.21      178.71    113.00 o 
 -13   4   9       60.98      175.44    226.47 o 
 -12   4   9       90.33      310.33    256.76 o 
 -11   4   9      110.85      324.87    315.71 o 
 -10   4   9      103.28       37.23    228.06 o 
  -9   4   9      360.29      311.66    111.41 o 
  -8   4   9     2669.28     3051.79    277.22 o 
  -7   4   9      334.24      342.84     73.41 o 
  -6   4   9      873.77      946.83     99.42 o 
  -5   4   9       88.61       40.94     66.72 o 
  -4   4   9      545.68      533.40     95.57 o 
  -3   4   9       43.40       13.89     72.14 o 
  -2   4   9      651.81      665.16    110.15 o 
  -1   4   9     6100.13     6011.45    462.84 o 
   0   4   9     1883.09     1953.13    199.93 o 
   1   4   9      141.55      142.73    121.01 o 
   2   4   9     1178.56     1267.99    139.00 o 
   3   4   9      525.28      482.78    102.39 o 
   4   4   9      465.01      405.76    105.71 o 
   5   4   9        5.29      -37.53     91.71 o 
   6   4   9      593.19      790.01    136.33 o 
   7   4   9      172.50      219.08    147.81 o 
 -13   5   9       22.37     -289.19    214.10 o 
 -12   5   9      218.26      483.36    434.40 o 
 -11   5   9      331.25      477.57    301.75 o 
 -10   5   9       12.41      111.31    103.82 o 
  -9   5   9      415.79      482.51    116.52 o 
  -8   5   9       58.17      252.20    102.86 o 
  -7   5   9     1703.74     1650.34    198.85 o 
  -6   5   9       31.68      -74.15     59.84 o 
  -5   5   9     1110.59     1364.73    276.15 o 
  -4   5   9     2576.65     2890.59    252.92 o 
  -3   5   9        9.48        7.26     60.85 o 
  -2   5   9     1349.97     1523.81    166.97 o 
  -1   5   9     2200.52     2304.81    213.56 o 
   0   5   9     1736.34     1574.66    260.64 o 
   1   5   9      239.58      142.25     79.83 o 
   2   5   9        4.93       16.86     77.57 o 
   3   5   9     3347.17     3637.67    277.86 o 
   4   5   9        1.66       41.47     78.35 o 
   5   5   9        1.04       61.54     93.19 o 
   6   5   9       52.97      106.80    101.75 o 
   7   5   9      153.98      462.13    188.17 o 
 -13   6   9       20.85       42.86    221.08 o 
 -12   6   9        4.00       32.58    203.98 o 
 -11   6   9      153.21      319.59    243.57 o 
 -10   6   9       38.84       27.61    106.29 o 
  -9   6   9        9.73      176.79     99.96 o 
  -8   6   9        1.95      157.31    100.36 o 
  -7   6   9     1537.16     1933.41    196.19 o 
  -6   6   9       61.75       35.76     65.30 o 
  -5   6   9       37.27      -27.62    147.38 o 
  -4   6   9      853.49      879.57    198.58 o 
  -3   6   9      424.52      472.06    111.70 o 
  -2   6   9     1488.73     1894.50    193.84 o 
  -1   6   9        4.05        2.86     63.64 o 
   0   6   9     1192.80     1191.55    136.05 o 
   1   6   9        7.41       23.76     74.71 o 
   2   6   9     1360.06     1266.17    141.52 o 
   3   6   9      126.76       60.85     77.13 o 
   4   6   9        0.04      -93.68     76.56 o 
   5   6   9      475.01      444.07    115.17 o 
   6   6   9       45.76       52.14    101.11 o 
   7   6   9        3.42      185.46    163.84 o 
 -13   7   9       67.26      298.76    221.31 o 
 -12   7   9       95.96      261.83    234.20 o 
 -11   7   9       51.74       75.50    159.80 o 
 -10   7   9       51.54      -74.49     98.06 o 
  -9   7   9        1.07      109.85    101.49 o 
  -8   7   9        0.20       20.80     94.07 o 
  -7   7   9      317.05      341.24    123.73 o 
  -6   7   9      144.71       39.53     63.06 o 
  -5   7   9      169.87       -2.21     78.46 o 
  -4   7   9        0.76        2.98    124.11 o 
  -3   7   9      469.23      577.42    114.03 o 
  -2   7   9      674.22      624.69    107.18 o 
  -1   7   9       12.93       78.77     65.86 o 
   0   7   9       29.81       -8.10    123.31 o 
   1   7   9      106.25        6.23    127.26 o 
   2   7   9       91.04        0.57     70.83 o 
   3   7   9       50.31       99.92     80.66 o 
   4   7   9        6.83      -48.05     79.42 o 
   5   7   9       97.95      207.08     98.07 o 
   6   7   9       29.64      106.35    138.79 o 
   7   7   9        8.26       69.58    269.95 o 
 -13   8   9        3.13      159.10    249.00 o 
 -12   8   9       63.25      193.93    226.51 o 
 -11   8   9      115.54       99.58    112.70 o 
 -10   8   9        5.58      -83.38     99.57 o 
  -9   8   9      188.60      232.78    108.06 o 
  -8   8   9      477.51      438.21    114.13 o 
  -7   8   9      227.18      239.89    119.44 o 
  -6   8   9      470.83      513.39     89.17 o 
  -5   8   9      962.97      882.63    131.31 o 
  -4   8   9      143.84      192.51    176.86 o 
  -3   8   9      427.60      226.61    179.96 o 
  -2   8   9      331.26      169.51     75.04 o 
  -1   8   9      205.32      291.94     77.18 o 
   0   8   9      275.63      321.89     82.70 o 
   1   8   9      673.98      732.52    115.86 o 
   2   8   9        9.53      -43.31     69.92 o 
   3   8   9       37.74       70.84     80.51 o 
   4   8   9      210.86      218.70     95.43 o 
   5   8   9      140.66      169.77    100.00 o 
   6   8   9        5.64       44.79    150.24 o 
   7   8   9       82.50      190.39    174.73 o 
 -12   9   9       18.03       60.51    251.33 o 
 -11   9   9       13.56       -2.04    112.31 o 
 -10   9   9        8.88     -124.19    103.48 o 
  -9   9   9       28.30       83.07    100.16 o 
  -8   9   9        0.34      -52.01    102.53 o 
  -7   9   9        4.99     -145.06     96.71 o 
  -6   9   9        0.55      -16.21    100.72 o 
  -5   9   9        8.44       83.01     65.39 o 
  -4   9   9      655.98      602.04    110.93 o 
  -3   9   9      415.13      438.13     88.80 o 
  -2   9   9      763.84      834.71    198.58 o 
  -1   9   9      547.73      593.11     97.72 o 
   0   9   9      443.85      503.96     93.13 o 
   1   9   9        8.34      -71.25     88.47 o 
   2   9   9      284.74      189.45     86.08 o 
   3   9   9       12.45       67.36     74.22 o 
   4   9   9       31.05       84.50     83.48 o 
   5   9   9        0.00      172.38    100.72 o 
   6   9   9       64.70     -128.62    142.21 o 
   7   9   9        3.24       95.65    173.08 o 
 -12  10   9      168.96      -54.81    170.46 o 
 -11  10   9        2.81     -140.61    106.69 o 
 -10  10   9       28.51       22.58    110.38 o 
  -9  10   9      145.56       25.72    100.29 o 
  -8  10   9      313.98      384.54    127.24 o 
  -7  10   9       30.99       81.45    104.15 o 
  -6  10   9      444.03      555.37    140.94 o 
  -5  10   9      758.11      995.14    115.92 o 
  -4  10   9      271.87      323.28     76.37 o 
  -3  10   9       94.04      138.59     67.99 o 
  -2  10   9      690.66      783.18    110.05 o 
  -1  10   9       90.76      111.42     71.15 o 
   0  10   9      226.81      167.69     76.80 o 
   1  10   9       28.11       22.20     70.95 o 
   2  10   9        4.42      -41.41     71.50 o 
   3  10   9      105.89      105.71     80.33 o 
   4  10   9      133.81      127.96     92.27 o 
   5  10   9       12.71      -83.80     87.09 o 
   6  10   9      217.93      187.07    159.77 o 
 -12  11   9       52.00     -127.62    166.48 o 
 -11  11   9        8.41      -59.33    110.93 o 
 -10  11   9      186.55      -21.15    102.94 o 
  -9  11   9      203.64       82.88    123.34 o 
  -8  11   9      187.98      113.66    114.32 o 
  -7  11   9        9.46      -82.59    102.04 o 
  -6  11   9        4.66      -28.61    100.76 o 
  -5  11   9     3361.22     3311.60    254.48 o 
  -4  11   9       10.42      -13.99     63.59 o 
  -3  11   9       97.82      -18.78     67.85 o 
  -2  11   9     1056.44     1188.72    162.64 o 
  -1  11   9        4.05       -7.32     62.66 o 
   0  11   9      573.80      558.14    105.96 o 
   1  11   9       10.14       79.93     70.39 o 
   2  11   9      381.36      348.08     94.84 o 
   3  11   9      290.11      256.15    161.22 o 
   4  11   9       39.40       67.74     90.54 o 
   5  11   9       20.90       96.56    130.85 o 
   6  11   9       49.10      378.29    165.35 o 
 -12  12   9       30.77      126.19    126.65 o 
 -11  12   9      115.28      221.16    127.02 o 
 -10  12   9      159.42      173.22    156.69 o 
  -9  12   9       89.39      202.12    123.12 o 
  -8  12   9        0.47      -35.87    158.24 o 
  -7  12   9      816.15      845.43    222.63 o 
  -6  12   9      344.75      317.71    120.23 o 
  -5  12   9       14.95       99.96     67.64 o 
  -4  12   9      122.10      136.98     70.73 o 
  -3  12   9      571.31      488.40    117.20 o 
  -2  12   9      855.86      876.19    117.76 o 
  -1  12   9       86.51      -60.58     61.78 o 
   0  12   9      338.64      294.59    110.76 o 
   1  12   9      408.16      487.61    106.67 o 
   2  12   9       61.26      -31.90     73.48 o 
   3  12   9        1.90       -3.97     80.92 o 
   4  12   9       80.73       18.42     88.73 o 
   5  12   9      556.05      639.57    168.91 o 
   6  12   9       32.59      218.48    157.17 o 
 -11  13   9       90.44      -61.40    117.25 o 
 -10  13   9       85.36       25.00    131.87 o 
  -9  13   9      214.74      135.92    118.72 o 
  -8  13   9       35.08     -153.03    102.02 o 
  -7  13   9        7.99       50.22    104.55 o 
  -6  13   9       10.92       14.00    104.06 o 
  -5  13   9      754.43      863.76    153.78 o 
  -4  13   9     2344.22     2534.31    334.06 o 
  -3  13   9        1.20       76.55     87.15 o 
  -2  13   9       13.10        8.50     66.38 o 
  -1  13   9      132.26      154.84    143.78 o 
   0  13   9     1126.51      865.80    152.46 o 
   1  13   9      171.60       32.25     77.97 o 
   2  13   9      206.37      134.86     82.46 o 
   3  13   9      521.39      418.08    136.21 o 
   4  13   9        3.96       -7.03     78.70 o 
   5  13   9        4.14       52.43    135.24 o 
   6  13   9        0.17      167.38    156.64 o 
 -11  14   9       53.57      -65.42    137.60 o 
 -10  14   9       29.64      117.36    129.97 o 
  -9  14   9       64.29      105.02    121.75 o 
  -8  14   9      264.13      292.90    122.14 o 
  -7  14   9       90.71       47.31    107.67 o 
  -6  14   9      119.23      107.02    162.90 o 
  -5  14   9      192.92       24.34    105.16 o 
  -4  14   9       44.76      -18.37     64.22 o 
  -3  14   9      364.35      326.74     81.77 o 
  -2  14   9       28.02      -31.25     85.99 o 
  -1  14   9       38.21       43.05    155.14 o 
   0  14   9        3.55       31.23     71.77 o 
   1  14   9       19.39      -46.42     72.84 o 
   2  14   9      122.42      142.13     80.96 o 
   3  14   9       71.95      112.86    245.27 o 
   4  14   9        1.05      687.28    383.20 o 
   5  14   9        0.37       79.10    198.58 o 
 -11  15   9       48.11     -133.07    135.08 o 
 -10  15   9       46.70       85.52    132.10 o 
  -9  15   9        0.72     -158.13    109.55 o 
  -8  15   9        9.41      -38.63    110.21 o 
  -7  15   9       14.58      -66.37    103.66 o 
  -6  15   9       34.98       89.96    111.97 o 
  -5  15   9       10.23       35.80    101.62 o 
  -4  15   9      207.59      142.11     70.88 o 
  -3  15   9       75.41      102.80     67.08 o 
  -2  15   9      556.05      596.79    102.64 o 
  -1  15   9       18.61       34.38     63.79 o 
   0  15   9       24.29      -25.49     67.55 o 
   1  15   9      274.07      301.53    152.62 o 
   2  15   9       42.69       36.70    249.88 o 
   3  15   9        0.04      -22.26    264.98 o 
   4  15   9      261.30      479.34    375.44 o 
   5  15   9        0.31      575.57    418.88 o 
 -10  16   9       12.76      -38.38    126.67 o 
  -9  16   9       47.61     -128.93    117.32 o 
  -8  16   9        0.02      -54.71    109.05 o 
  -7  16   9        0.69      -37.23    108.01 o 
  -6  16   9       65.79      123.07    109.29 o 
  -5  16   9        1.98      -12.69    102.46 o 
  -4  16   9       61.24       28.34    105.65 o 
  -3  16   9       14.28       -3.64     65.50 o 
  -2  16   9       48.60       61.13     63.67 o 
  -1  16   9       56.93      -31.48    118.33 o 
   0  16   9        1.45      -66.81     58.94 o 
   1  16   9      111.55      137.82    123.54 o 
   2  16   9        2.83      -49.81    105.35 o 
   3  16   9        1.88       65.22    170.78 o 
   4  16   9        1.09      145.42    292.44 o 
 -10  17   9       22.44      -75.10    134.20 o 
  -9  17   9        2.53     -139.08    109.05 o 
  -8  17   9       64.20      103.83    117.13 o 
  -7  17   9       71.53      -11.88    109.05 o 
  -6  17   9      181.42       99.21    110.73 o 
  -5  17   9       45.89      -70.74     99.14 o 
  -4  17   9       56.22       -8.87    107.44 o 
  -3  17   9      717.93      657.52    178.38 o 
  -2  17   9        6.10       19.26     68.38 o 
  -1  17   9       66.00      -61.52     63.84 o 
   0  17   9       56.69      197.85    123.59 o 
   1  17   9      136.55      179.37    220.34 o 
   2  17   9       11.91      133.51    216.13 o 
   3  17   9      102.47      279.11    180.61 o 
   4  17   9        4.95      106.83    231.16 o 
  -9  18   9        5.94     -121.58    121.53 o 
  -8  18   9       29.60     -161.40    111.15 o 
  -7  18   9       23.35       35.41    108.90 o 
  -6  18   9       16.36       -4.30    105.04 o 
  -5  18   9       13.68       -0.87     99.90 o 
  -4  18   9       27.25       20.75    108.82 o 
  -3  18   9       44.76      -23.45     69.96 o 
  -2  18   9        0.98      -83.35     64.88 o 
  -1  18   9       12.00      -35.38     68.09 o 
   0  18   9       39.65      159.25    134.80 o 
   1  18   9        2.63      219.10    138.61 o 
   2  18   9        2.28      118.15    100.99 o 
   3  18   9        0.24      696.58    420.43 o 
  -8  19   9        1.41     -105.95    114.32 o 
  -7  19   9        3.12       78.46    112.44 o 
  -6  19   9        5.19       62.42    108.42 o 
  -5  19   9       22.05      -29.99    179.19 o 
  -4  19   9       35.98       39.69    111.29 o 
  -3  19   9       20.93     -100.90    108.02 o 
  -2  19   9      199.15      166.77     78.19 o 
  -1  19   9        4.36        3.21     74.59 o 
   0  19   9      327.00      567.14    212.51 o 
   1  19   9        3.69       73.62     94.72 o 
   2  19   9       20.09      240.82    182.05 o 
   3  19   9      213.70      923.77    262.61 o 
  -8  20   9       23.75       -2.07    123.90 o 
  -7  20   9       62.75       46.69    116.14 o 
  -6  20   9       89.70       86.62    113.62 o 
  -5  20   9        2.77       47.75    111.00 o 
  -4  20   9       63.27       59.11    109.89 o 
  -3  20   9       28.88       17.57    118.18 o 
  -2  20   9      106.27       91.66     80.04 o 
  -1  20   9       98.66      117.74     85.26 o 
   0  20   9       22.52      -40.59     81.74 o 
   1  20   9       15.00      124.42    164.14 o 
   2  20   9        0.02      225.62    183.40 o 
  -7  21   9        0.24       83.90    119.03 o 
  -6  21   9      206.66      283.94    124.44 o 
  -5  21   9        5.91      -13.84    118.68 o 
  -4  21   9        0.27      -38.35    111.02 o 
  -3  21   9      333.91      477.23    178.41 o 
  -2  21   9        0.59      -34.16     74.64 o 
  -1  21   9       22.88       45.79     76.51 o 
   0  21   9        7.20       80.46     85.25 o 
   1  21   9      124.41      286.03    167.56 o 
  -5  22   9       29.61      107.45    120.03 o 
  -4  22   9        0.41      -51.82    182.29 o 
  -3  22   9        3.12       92.34    156.69 o 
  -2  22   9       16.37      -39.57    120.03 o 
  -1  22   9       90.52      158.43     84.87 o 
   0  22   9        6.34       88.50     83.85 o 
 -13   0  10       35.07       43.44    345.97 o 
 -12   0  10      144.32      538.34    353.72 o 
 -11   0  10      109.48      598.85    355.27 o 
 -10   0  10      222.90      260.64    302.53 o 
  -9   0  10      985.84     1700.35    397.16 o 
  -8   0  10      367.90      371.74    108.60 o 
  -7   0  10      108.51     -100.84    107.05 o 
  -6   0  10      362.77      293.22    131.87 o 
  -5   0  10      358.68      176.86    119.46 o 
  -4   0  10     1322.23     1565.38    245.12 o 
  -3   0  10       38.43      -23.27     82.22 o 
  -2   0  10     1250.75      899.82    172.21 o 
  -1   0  10        2.79     -116.36     77.57 o 
   0   0  10      785.93      885.86    183.07 o 
   1   0  10      713.90      561.61    150.49 o 
   2   0  10      277.25      138.08    114.80 o 
   3   0  10      525.76      527.48    164.45 o 
   4   0  10      635.66      366.13    161.35 o 
   5   0  10      327.74      370.79    175.31 o 
   6   0  10      117.56      291.67    178.41 o 
 -13   1  10       50.14       29.99    316.49 o 
 -12   1  10        3.96      177.04    228.28 o 
 -11   1  10       15.54       23.39    214.64 o 
 -10   1  10       25.89      601.09    226.76 o 
  -9   1  10        5.77      410.57    209.78 o 
  -8   1  10        2.60      103.11    104.57 o 
  -7   1  10      297.13      422.77     97.38 o 
  -6   1  10       58.00       68.56     83.92 o 
  -5   1  10      110.19      119.46     80.08 o 
  -4   1  10       21.50       -6.91     93.86 o 
  -3   1  10       69.66      139.29     90.76 o 
  -2   1  10      543.56      437.34    110.93 o 
  -1   1  10      645.78      660.41    131.87 o 
   0   1  10     2248.23     2485.33    223.76 o 
   1   1  10      491.83      281.22     89.40 o 
   2   1  10      265.97      113.73     79.53 o 
   3   1  10      124.49       27.54     85.98 o 
   4   1  10        1.00     -100.04     85.38 o 
   5   1  10      163.61      120.96    106.39 o 
   6   1  10      236.95      132.83    120.57 o 
 -13   2  10       74.21     -153.25    256.76 o 
 -12   2  10       15.14     -115.04    221.40 o 
 -11   2  10       83.15       92.55    215.37 o 
 -10   2  10      696.73     1185.34    259.51 o 
  -9   2  10       34.47       93.91    114.63 o 
  -8   2  10       58.52       37.06     75.95 o 
  -7   2  10      322.00      394.15     86.94 o 
  -6   2  10     1214.19     1386.96    240.47 o 
  -5   2  10      183.31       86.44     70.74 o 
  -4   2  10        1.77      -92.47     92.31 o 
  -3   2  10     1188.16     1410.04    186.17 o 
  -2   2  10        8.19      -63.04     99.29 o 
  -1   2  10       72.07      122.48     69.81 o 
   0   2  10       98.95      140.40    126.44 o 
   1   2  10     2511.94     2686.99    241.67 o 
   2   2  10       76.26       40.09     75.67 o 
   3   2  10        7.32      -13.23     74.21 o 
   4   2  10      812.93      701.46    136.42 o 
   5   2  10       53.13       -6.18    100.07 o 
   6   2  10       18.31        7.76    113.22 o 
 -13   3  10        3.67      121.91    237.49 o 
 -12   3  10       39.26       48.31    252.10 o 
 -11   3  10       19.08     -244.43    205.46 o 
 -10   3  10       43.74      461.63    227.88 o 
  -9   3  10       65.73       40.86     99.20 o 
  -8   3  10      203.82      400.78    115.45 o 
  -7   3  10        0.57       35.88     98.78 o 
  -6   3  10      113.06       11.36     68.65 o 
  -5   3  10       21.82      -29.60     63.19 o 
  -4   3  10      333.81      387.37     89.09 o 
  -3   3  10       29.09     -116.34    169.10 o 
  -2   3  10       19.11       32.80     63.42 o 
  -1   3  10      783.00      838.70    121.40 o 
   0   3  10      218.83      343.40     87.45 o 
   1   3  10      327.36      433.85     97.17 o 
   2   3  10       39.67       28.94    127.22 o 
   3   3  10        6.48       39.47     81.72 o 
   4   3  10       19.83       80.43     93.86 o 
   5   3  10       17.99      160.56    111.70 o 
   6   3  10      177.40      138.46    120.30 o 
 -13   4  10        2.29     -151.82    238.14 o 
 -12   4  10       29.62       58.99    222.41 o 
 -11   4  10       14.37       12.84    213.66 o 
 -10   4  10      336.81      187.72    252.88 o 
  -9   4  10        1.29      -42.79     98.91 o 
  -8   4  10        7.81      152.07    104.89 o 
  -7   4  10      152.59       83.11     70.50 o 
  -6   4  10      432.21      397.84    232.71 o 
  -5   4  10       42.79      143.58     76.80 o 
  -4   4  10      672.87      457.59    119.46 o 
  -3   4  10      158.84      154.32    150.49 o 
  -2   4  10      578.41      580.29    250.55 o 
  -1   4  10      993.15     1015.04    136.02 o 
   0   4  10      709.46      676.62    162.90 o 
   1   4  10        1.65      105.88     75.65 o 
   2   4  10      143.00       48.28     71.17 o 
   3   4  10        8.09      -33.45     79.12 o 
   4   4  10      185.24      195.50     99.83 o 
   5   4  10       36.81       93.47    136.30 o 
   6   4  10      190.38      172.44    105.57 o 
 -13   5  10       40.23      -82.63    223.28 o 
 -12   5  10        0.34      137.85    224.29 o 
 -11   5  10       29.06      246.53    224.64 o 
 -10   5  10       79.51      139.83    116.91 o 
  -9   5  10       19.93      -33.29    105.95 o 
  -8   5  10       60.86      140.55    126.44 o 
  -7   5  10      194.07      138.98     74.55 o 
  -6   5  10        8.85      -64.56     67.49 o 
  -5   5  10       77.35      156.41     72.45 o 
  -4   5  10     1432.42     1289.50    154.80 o 
  -3   5  10        5.23      -61.27    131.87 o 
  -2   5  10        1.60       60.48    110.93 o 
  -1   5  10     1134.67     1335.84    246.67 o 
   0   5  10      161.83       62.65     70.68 o 
   1   5  10       16.22       40.69     86.10 o 
   2   5  10     1086.63      920.79    136.94 o 
   3   5  10      154.80      125.21     79.66 o 
   4   5  10      564.06      586.88    118.64 o 
   5   5  10      215.30      230.35    106.76 o 
   6   5  10       65.64      134.99    105.61 o 
 -12   6  10       30.22       60.38    220.07 o 
 -11   6  10      126.23      155.14    251.33 o 
 -10   6  10        2.54      -37.50    112.90 o 
  -9   6  10       77.86       88.02    110.58 o 
  -8   6  10      479.72      294.59    249.78 o 
  -7   6  10      240.90       80.82    115.87 o 
  -6   6  10       12.53       -4.45     95.12 o 
  -5   6  10       35.20        8.06     93.86 o 
  -4   6  10     1686.96     1689.93    183.32 o 
  -3   6  10       19.29       23.27     62.44 o 
  -2   6  10       29.78       31.43     65.55 o 
  -1   6  10       64.22      110.46     72.12 o 
   0   6  10       27.53      -79.20     60.15 o 
   1   6  10      110.55      102.74     68.57 o 
   2   6  10      130.52      121.23    153.63 o 
   3   6  10     1016.12      914.86    133.32 o 
   4   6  10       87.28      158.66     96.70 o 
   5   6  10       30.96      135.16    120.99 o 
   6   6  10       28.83       88.36    110.82 o 
 -12   7  10       56.64      410.18    239.08 o 
 -11   7  10      429.07      302.53    262.19 o 
 -10   7  10       23.40      127.09    129.78 o 
  -9   7  10       59.61       57.40    125.66 o 
  -8   7  10       60.45       59.52    154.37 o 
  -7   7  10      863.29      928.67    327.35 o 
  -6   7  10        7.49        3.09    104.58 o 
  -5   7  10       37.07       26.42     67.56 o 
  -4   7  10      339.46      308.15     87.86 o 
  -3   7  10      333.69      276.10     80.50 o 
  -2   7  10     2997.52     2887.64    253.12 o 
  -1   7  10       16.52      -50.29     72.92 o 
   0   7  10       61.23       -2.70     65.46 o 
   1   7  10      971.15      849.37    114.58 o 
   2   7  10      145.77       91.66     81.20 o 
   3   7  10        1.86      -18.19     80.72 o 
   4   7  10      171.57      100.90     95.78 o 
   5   7  10      522.76      450.57    117.94 o 
   6   7  10       15.35      157.22    169.88 o 
 -12   8  10       78.90      290.11    234.26 o 
 -11   8  10       81.12      -19.98    250.55 o 
 -10   8  10       25.59       64.93    123.72 o 
  -9   8  10      170.57      247.45    131.42 o 
  -8   8  10      144.92      169.74    122.28 o 
  -7   8  10        0.12       59.46    120.61 o 
  -6   8  10       11.48       70.64     72.57 o 
  -5   8  10      157.74       62.14    129.79 o 
  -4   8  10      941.11     1160.19    208.67 o 
  -3   8  10     1531.59     1765.40    181.77 o 
  -2   8  10      479.24      351.07    176.86 o 
  -1   8  10      350.86      355.74     87.82 o 
   0   8  10       27.82       29.79     64.51 o 
   1   8  10      335.03      322.10     92.19 o 
   2   8  10      489.01      458.14    102.42 o 
   3   8  10      624.63      694.42    123.37 o 
   4   8  10      214.21      134.03     97.13 o 
   5   8  10        1.13       12.46     93.70 o 
   6   8  10        2.37      214.15    162.38 o 
 -12   9  10      107.81      -26.37    273.05 o 
 -11   9  10        5.55     -102.47    155.76 o 
 -10   9  10       58.34       31.68    158.24 o 
  -9   9  10       24.73      349.48    135.40 o 
  -8   9  10      323.57      442.59    143.01 o 
  -7   9  10      136.03       85.00    120.23 o 
  -6   9  10      872.12     1196.18    319.59 o 
  -5   9  10        8.44      -42.36     61.88 o 
  -4   9  10        5.77     -107.64    108.60 o 
  -3   9  10        6.04      -63.33     57.54 o 
  -2   9  10      354.48      344.60     90.36 o 
  -1   9  10      161.44      102.73    114.80 o 
   0   9  10      159.99       54.22     75.31 o 
   1   9  10      171.33      147.15     85.64 o 
   2   9  10      527.36      682.39    115.83 o 
   3   9  10      131.46      119.29     87.85 o 
   4   9  10      360.71      341.39    110.30 o 
   5   9  10        9.42       -3.22    105.34 o 
   6   9  10      157.87      245.28    164.59 o 
 -12  10  10       89.35      -35.68    283.91 o 
 -11  10  10        1.97      -63.55    139.11 o 
 -10  10  10       65.97      143.91    137.67 o 
  -9  10  10      254.89      375.69    139.79 o 
  -8  10  10       34.80       80.59    122.14 o 
  -7  10  10        0.64       44.43    114.63 o 
  -6  10  10       48.46        0.33    114.16 o 
  -5  10  10      598.06      657.35    101.36 o 
  -4  10  10       97.55      118.88     73.88 o 
  -3  10  10      523.38      574.29    159.80 o 
  -2  10  10        1.02      -58.00    101.62 o 
  -1  10  10       25.35       18.04     64.72 o 
   0  10  10       37.40       33.91     67.11 o 
   1  10  10       74.27      -13.38     76.29 o 
   2  10  10        2.10        4.09     78.19 o 
   3  10  10      313.41       93.32    107.82 o 
   4  10  10      176.82      205.50     99.21 o 
   5  10  10        1.29      147.86    104.35 o 
 -11  11  10        0.70     -193.15    128.77 o 
 -10  11  10      417.73      345.16    149.72 o 
  -9  11  10       27.34      138.68    132.02 o 
  -8  11  10        3.71      -19.44    115.73 o 
  -7  11  10      875.89     1176.18    188.08 o 
  -6  11  10       10.29       87.16    116.74 o 
  -5  11  10        0.71       93.93     68.50 o 
  -4  11  10      386.47      397.29     83.61 o 
  -3  11  10        9.13       64.73     70.63 o 
  -2  11  10      144.01      131.58     79.61 o 
  -1  11  10      207.96      159.73     76.79 o 
   0  11  10      265.71      102.31     79.49 o 
   1  11  10      401.79      341.36     92.27 o 
   2  11  10        4.67       25.54     78.79 o 
   3  11  10      158.38      159.88    145.15 o 
   4  11  10        0.12      137.15     96.68 o 
   5  11  10      164.09      385.11    174.53 o 
 -11  12  10        0.06        4.97    140.94 o 
 -10  12  10        4.50       -5.58    144.28 o 
  -9  12  10       18.10      188.03    131.42 o 
  -8  12  10       66.73       20.74    119.44 o 
  -7  12  10      115.83      153.94    124.93 o 
  -6  12  10        0.23      150.21    121.71 o 
  -5  12  10       51.42        6.61     68.45 o 
  -4  12  10       41.81       97.45     71.42 o 
  -3  12  10      258.75      295.32     90.60 o 
  -2  12  10        5.43      -21.37     65.17 o 
  -1  12  10       27.36       -3.04     72.30 o 
   0  12  10        5.84      -23.81     71.76 o 
   1  12  10       30.53      -39.47    134.73 o 
   2  12  10       19.15      -19.59     74.76 o 
   3  12  10       43.44       50.44     84.32 o 
   4  12  10        1.34       24.66    169.34 o 
   5  12  10        1.17      329.64    149.24 o 
 -11  13  10      148.39      128.92    142.69 o 
 -10  13  10        0.06     -172.09    123.44 o 
  -9  13  10       12.36     -142.75    121.13 o 
  -8  13  10       17.75       -1.69    119.46 o 
  -7  13  10        1.23       81.42    232.71 o 
  -6  13  10       11.06       71.79    115.52 o 
  -5  13  10      183.78      182.74    126.53 o 
  -4  13  10       37.77       13.48     73.98 o 
  -3  13  10       53.75       67.63     66.08 o 
  -2  13  10      104.15      137.74     75.79 o 
  -1  13  10      190.83      222.74    110.22 o 
   0  13  10       33.52      112.16     72.75 o 
   1  13  10        6.79       68.06     98.05 o 
   2  13  10      192.23      252.89    213.92 o 
   3  13  10        1.69      -46.67     82.52 o 
   4  13  10        3.05       54.78     97.92 o 
 -10  14  10       20.61     -114.06    129.43 o 
  -9  14  10      119.44      268.77    137.84 o 
  -8  14  10        0.15      -51.06    116.64 o 
  -7  14  10       91.22      -76.99    111.97 o 
  -6  14  10      139.88      225.94    129.22 o 
  -5  14  10      472.91      742.11    152.96 o 
  -4  14  10      142.11      211.01     76.23 o 
  -3  14  10       23.96       79.42    115.85 o 
  -2  14  10      419.94      432.70    103.23 o 
  -1  14  10       20.83      -42.57     75.49 o 
   0  14  10      224.23      180.08    136.06 o 
   1  14  10        0.24      -36.02    169.02 o 
   2  14  10       67.47      157.72    121.53 o 
   3  14  10      130.70       80.44     98.68 o 
   4  14  10       14.14      -69.12    110.80 o 
 -10  15  10       25.44      -97.78    133.82 o 
  -9  15  10        0.16        5.10    122.63 o 
  -8  15  10      101.76      168.21    127.89 o 
  -7  15  10       32.88      136.98    120.70 o 
  -6  15  10        0.83      -89.50    112.74 o 
  -5  15  10      292.13      390.72    143.40 o 
  -4  15  10        7.87      -80.86     65.65 o 
  -3  15  10       14.20      -42.05    104.99 o 
  -2  15  10        1.52        5.23     83.97 o 
  -1  15  10      233.77      -40.85     71.24 o 
   0  15  10      218.17      384.41    141.07 o 
   1  15  10       70.48      150.90    139.42 o 
   2  15  10       38.68       69.03    110.61 o 
   3  15  10        3.79     -119.25     79.50 o 
  -9  16  10        4.74       72.22    130.79 o 
  -8  16  10      105.94       92.92    201.68 o 
  -7  16  10       21.40      118.21    120.76 o 
  -6  16  10      135.26       -3.92    166.78 o 
  -5  16  10        0.37      108.90    124.14 o 
  -4  16  10       78.84      -51.80    112.21 o 
  -3  16  10      255.97      368.38    137.66 o 
  -2  16  10       15.85       46.24     68.69 o 
  -1  16  10        8.07      132.76     72.08 o 
   0  16  10       45.17       84.14     76.55 o 
   1  16  10      333.81      258.66    117.48 o 
   2  16  10      121.88       90.78    128.54 o 
   3  16  10       13.75      -57.66     83.67 o 
  -9  17  10      105.52       -1.76    125.64 o 
  -8  17  10       52.42      -88.00    117.93 o 
  -7  17  10      144.53       58.75    123.32 o 
  -6  17  10      143.22        7.96    112.93 o 
  -5  17  10      120.48       83.80    120.13 o 
  -4  17  10       52.34      145.32    127.21 o 
  -3  17  10        1.75      -32.73     67.25 o 
  -2  17  10      125.33       39.94    109.43 o 
  -1  17  10      146.27      378.31    189.11 o 
   0  17  10       98.49      103.70    119.80 o 
   1  17  10      135.82       42.69     82.09 o 
   2  17  10        4.90       84.80     88.41 o 
  -8  18  10        1.39      -90.25    116.74 o 
  -7  18  10       21.83       13.29    120.37 o 
  -6  18  10       13.40       -0.96    116.64 o 
  -5  18  10       51.18        5.20    112.21 o 
  -4  18  10       99.30       51.89    125.22 o 
  -3  18  10       98.84      -11.60     74.42 o 
  -2  18  10       64.88       31.89     71.47 o 
  -1  18  10       61.36      -20.77     69.34 o 
   0  18  10       75.03      157.06    133.46 o 
   1  18  10        3.91       74.68     96.96 o 
   2  18  10       35.21       83.44    129.89 o 
  -7  19  10       44.65      -27.49    117.32 o 
  -6  19  10       36.09       12.33    111.36 o 
  -5  19  10        1.59     -107.47    111.07 o 
  -4  19  10        0.00     -190.93    129.54 o 
  -3  19  10       23.54       44.71    128.73 o 
  -2  19  10        8.90       36.37     74.12 o 
  -1  19  10       17.64       31.03     74.74 o 
   0  19  10       32.42      124.11     80.37 o 
   1  19  10       23.29      273.39    136.60 o 
  -6  20  10       59.96      169.68    125.41 o 
  -5  20  10       21.73      -47.01    117.03 o 
  -4  20  10       15.13      -66.74    211.77 o 
  -3  20  10      152.07      194.65    140.21 o 
  -2  20  10        7.87      112.12     79.25 o 
  -1  20  10        0.03       12.82     76.32 o 
   0  20  10       71.34       65.81     80.40 o 
  -4  21  10        0.20     -145.21    145.06 o 
  -3  21  10       13.14       -3.01    127.63 o 
  -2  21  10       28.78      -21.54    129.87 o 
 -12   1  11       55.28      176.65    246.57 o 
 -11   1  11       63.55      -55.30    226.51 o 
 -10   1  11        0.25      163.23    214.96 o 
  -9   1  11      203.96      287.16    221.31 o 
  -8   1  11        1.49      -58.59     82.61 o 
  -7   1  11       19.63       21.50     90.50 o 
  -6   1  11      124.28      -20.17    125.66 o 
  -5   1  11      145.13       83.14    127.22 o 
  -4   1  11       23.34      -37.23     79.12 o 
  -3   1  11       37.54      -41.10     57.86 o 
  -2   1  11      272.11      252.31     78.43 o 
  -1   1  11        5.71       37.56     61.97 o 
   0   1  11      287.36      283.87     85.23 o 
   1   1  11        6.66      -10.10     66.20 o 
   2   1  11      215.57      202.46     91.05 o 
   3   1  11      402.77      292.91    151.26 o 
   4   1  11       45.04      -46.60     91.56 o 
   5   1  11        4.69       84.21    105.52 o 
 -12   2  11        6.52     -206.47    236.85 o 
 -11   2  11       51.28      348.68    436.72 o 
 -10   2  11        0.23      337.75    230.54 o 
  -9   2  11        3.56      251.40    131.75 o 
  -8   2  11       95.97      181.30    126.86 o 
  -7   2  11      623.88      346.87    101.83 o 
  -6   2  11      330.32      197.86     85.97 o 
  -5   2  11      155.11       96.64     75.76 o 
  -4   2  11      468.91      417.26     93.87 o 
  -3   2  11       68.58      -26.19     55.92 o 
  -2   2  11      270.94      299.77    184.62 o 
  -1   2  11      296.01      260.96     82.60 o 
   0   2  11      624.10      624.53    106.95 o 
   1   2  11      698.94      669.37    116.80 o 
   2   2  11       43.63      -17.59     77.68 o 
   3   2  11       52.72       71.22     80.36 o 
   4   2  11       42.77      -33.01    144.28 o 
   5   2  11      166.70      -13.96    100.93 o 
 -12   3  11        0.09      124.44    250.73 o 
 -11   3  11       12.98       50.05    310.28 o 
 -10   3  11      464.30      756.38    254.86 o 
  -9   3  11       12.59      -36.38    128.94 o 
  -8   3  11      286.08      576.70    155.58 o 
  -7   3  11      385.76      291.96    100.07 o 
  -6   3  11      252.04      201.94     88.37 o 
  -5   3  11       48.43      -29.43     69.44 o 
  -4   3  11      140.30      156.26     78.85 o 
  -3   3  11     1166.85     1528.44    172.26 o 
  -2   3  11        0.33      -34.82     71.37 o 
  -1   3  11      206.41      184.15     78.35 o 
   0   3  11       69.60       66.97     73.11 o 
   1   3  11      977.31      853.36    133.42 o 
   2   3  11     1243.11     1219.18    163.87 o 
   3   3  11        0.46       -5.97    149.71 o 
   4   3  11      941.35      831.91    147.55 o 
   5   3  11      190.60       74.27    107.49 o 
 -12   4  11       40.37      388.80    256.27 o 
 -11   4  11       17.38      116.32    287.01 o 
 -10   4  11      157.22      260.64    269.95 o 
  -9   4  11        0.41        4.90    127.39 o 
  -8   4  11      392.96      661.90    257.53 o 
  -7   4  11      110.79      153.29     78.40 o 
  -6   4  11      561.30      598.53    109.92 o 
  -5   4  11     1288.59      998.34    184.62 o 
  -4   4  11      184.30      114.95    119.46 o 
  -3   4  11       62.01       45.17     96.19 o 
  -2   4  11        2.36       75.30     70.22 o 
  -1   4  11     2156.20     2290.86    210.56 o 
   0   4  11      288.60      308.25     85.36 o 
   1   4  11      351.21      304.92    203.24 o 
   2   4  11      778.57      704.81    124.83 o 
   3   4  11       64.35       53.98     84.94 o 
   4   4  11       39.79      131.29    105.24 o 
   5   4  11       62.85      -11.38     97.17 o 
 -12   5  11       11.16       60.48    459.22 o 
 -11   5  11       74.75      132.75    449.13 o 
 -10   5  11        2.45      -43.44    179.96 o 
  -9   5  11      515.53      556.14    153.91 o 
  -8   5  11      261.19      271.93    145.06 o 
  -7   5  11      101.61      201.14    109.46 o 
  -6   5  11       15.86       57.74     73.26 o 
  -5   5  11      217.48      191.23     83.03 o 
  -4   5  11      978.06     1069.23    140.16 o 
  -3   5  11       31.61       49.29    103.17 o 
  -2   5  11      861.25      910.18    129.54 o 
  -1   5  11      295.86      355.77     90.49 o 
   0   5  11      539.01      593.01    109.29 o 
   1   5  11        7.75       36.08     70.86 o 
   2   5  11      386.11      512.88    109.48 o 
   3   5  11      868.82     1014.49    155.21 o 
   4   5  11       73.10      -37.23     91.05 o 
   5   5  11      147.17      -60.26    103.78 o 
 -12   6  11       71.25      -75.49    332.00 o 
 -10   6  11       24.80      -73.29    131.51 o 
  -9   6  11       13.53     -110.27    128.32 o 
  -8   6  11       37.64       24.75    249.00 o 
  -7   6  11      807.93     1188.72    228.83 o 
  -6   6  11      136.64       69.13     78.22 o 
  -5   6  11      393.51      481.65    100.04 o 
  -4   6  11      382.26      328.80     92.67 o 
  -3   6  11       73.10       85.88     74.77 o 
  -2   6  11     1565.26     1704.78    287.79 o 
  -1   6  11       23.86      -38.28     65.46 o 
   0   6  11      384.43      420.04     95.34 o 
   1   6  11     1216.36     1040.61    142.71 o 
   2   6  11      209.46       34.01    108.60 o 
   3   6  11       22.96       16.84     89.87 o 
   4   6  11       54.94      -10.91     94.66 o 
   5   6  11      343.42      183.94    105.25 o 
 -12   7  11       14.95      569.37    561.61 o 
 -10   7  11       24.91       -5.62    139.96 o 
  -9   7  11       62.71       89.68    132.62 o 
  -8   7  11        8.43     -161.24    122.59 o 
  -7   7  11       13.98      -41.40    131.21 o 
  -6   7  11      215.13      199.82     77.90 o 
  -5   7  11       84.77       29.59     73.82 o 
  -4   7  11      187.55      364.32     93.61 o 
  -3   7  11      350.34      289.14     86.40 o 
  -2   7  11      127.18       17.61     69.03 o 
  -1   7  11       16.00       21.14    131.09 o 
   0   7  11      213.07      189.45     79.98 o 
   1   7  11        1.92      108.54     76.89 o 
   2   7  11      140.64       87.51    221.85 o 
   3   7  11       30.02       16.55     82.62 o 
   4   7  11      172.23       29.73     92.91 o 
   5   7  11       57.69      137.94    101.32 o 
 -11   8  11       62.19      -40.34    221.85 o 
 -10   8  11      121.56       39.50    145.79 o 
  -9   8  11        1.99      -26.87    129.32 o 
  -8   8  11       58.57      109.54    137.41 o 
  -7   8  11       28.03     -128.62    126.56 o 
  -6   8  11        0.00      -31.09     91.77 o 
  -5   8  11      111.34      198.13     84.33 o 
  -4   8  11      124.30      211.85     82.37 o 
  -3   8  11        0.03      -10.55     64.10 o 
  -2   8  11      111.84      168.57    121.79 o 
  -1   8  11      598.69      498.72    100.45 o 
   0   8  11       32.15       35.24     67.81 o 
   1   8  11       15.38        2.77     96.19 o 
   2   8  11      321.65      332.01     99.13 o 
   3   8  11       58.11       71.14     87.60 o 
   4   8  11        0.39       13.96     87.16 o 
 -11   9  11       58.41       52.52    153.74 o 
 -10   9  11       15.16      -12.95    140.94 o 
  -9   9  11        3.97     -145.22    131.09 o 
  -8   9  11       30.50      -19.89    129.97 o 
  -7   9  11        2.80       75.95    131.09 o 
  -6   9  11        0.14       45.07    135.18 o 
  -5   9  11        6.03       11.85     85.80 o 
  -4   9  11       28.88      -23.98     65.66 o 
  -3   9  11       13.02      156.95    135.75 o 
  -2   9  11        9.55      139.30    114.80 o 
  -1   9  11       35.16       52.97     67.81 o 
   0   9  11       40.76       -4.63     94.64 o 
   1   9  11       26.27        7.40     78.40 o 
   2   9  11       12.87       13.86     79.73 o 
   3   9  11        7.68      -16.46     87.50 o 
   4   9  11       15.70      -73.52     93.80 o 
 -11  10  11        0.50      132.78    176.86 o 
 -10  10  11      112.48       72.57    170.66 o 
  -9  10  11      117.69       80.26    135.21 o 
  -8  10  11       26.02      -18.16    132.10 o 
  -7  10  11        3.23       15.45    126.14 o 
  -6  10  11       78.56       52.98    133.01 o 
  -5  10  11      293.53      384.24     86.54 o 
  -4  10  11      218.17      285.57     89.36 o 
  -3  10  11        3.14       77.42     71.55 o 
  -2  10  11       49.13       -1.40     76.02 o 
  -1  10  11     1271.19     1308.12    165.19 o 
   0  10  11        1.90      151.55     79.94 o 
   1  10  11        1.07       78.37     95.38 o 
   2  10  11      292.92      221.12     90.41 o 
   3  10  11       42.26       -4.87     87.24 o 
   4  10  11       63.89       72.78     92.39 o 
 -11  11  11        8.47      -49.80    165.23 o 
 -10  11  11      167.16      172.98    144.81 o 
  -9  11  11       10.17       66.03    134.11 o 
  -8  11  11        1.94       74.47    132.97 o 
  -7  11  11       96.42      -42.00    162.90 o 
  -6  11  11      202.54      111.11    135.08 o 
  -5  11  11        4.63       69.77     68.85 o 
  -4  11  11      456.17      352.38    141.95 o 
  -3  11  11      268.07      238.93     93.19 o 
  -2  11  11       25.28       50.52     76.04 o 
  -1  11  11       78.42       34.67     74.20 o 
   0  11  11        0.81       48.28     84.79 o 
   1  11  11      242.10      203.87    114.31 o 
   2  11  11      209.14      173.85     89.98 o 
   3  11  11      119.36       97.45     94.31 o 
   4  11  11      328.22      489.46    122.11 o 
 -10  12  11        6.71      117.56    168.33 o 
  -9  12  11       60.22      170.43    144.20 o 
  -8  12  11       71.26       29.71    132.62 o 
  -7  12  11      169.98      187.54    139.84 o 
  -6  12  11      244.89      375.17    149.99 o 
  -5  12  11       19.54      140.97    144.25 o 
  -4  12  11      387.91      382.17     97.76 o 
  -3  12  11        9.50      -97.97     86.88 o 
  -2  12  11      430.27      475.71    106.98 o 
  -1  12  11      177.19      349.33    114.52 o 
   0  12  11      523.19      725.26    118.37 o 
   1  12  11      327.55      215.55    111.55 o 
   2  12  11       37.46       31.26     88.44 o 
   3  12  11       29.48     -137.92    111.13 o 
 -10  13  11        1.05       94.66    257.53 o 
  -9  13  11      177.74      161.51    132.40 o 
  -8  13  11       18.18       -5.02    131.51 o 
  -7  13  11        0.08      108.84    151.26 o 
  -6  13  11       73.33       56.81    134.11 o 
  -5  13  11      438.47      411.65    154.26 o 
  -4  13  11      121.30      107.52    104.84 o 
  -3  13  11       45.58       35.71     73.67 o 
  -2  13  11      441.81      331.12    105.50 o 
  -1  13  11       21.29      -70.59     68.82 o 
   0  13  11      116.24      220.32     84.03 o 
   1  13  11        7.53      -63.31     78.35 o 
   2  13  11      310.54      222.48    122.72 o 
   3  13  11      251.39      183.63     94.02 o 
  -9  14  11        9.78      137.91    141.60 o 
  -8  14  11      148.51      168.49    138.69 o 
  -7  14  11        0.70      120.24    129.10 o 
  -6  14  11       63.94       81.67    138.49 o 
  -5  14  11      235.93      293.02    145.79 o 
  -4  14  11       15.54       36.72    100.68 o 
  -3  14  11        8.66      102.43    178.82 o 
  -2  14  11       34.34       42.24     75.01 o 
  -1  14  11      400.79      480.01     99.28 o 
   0  14  11      226.68      217.47    152.18 o 
   1  14  11       23.17      -81.43     75.28 o 
   2  14  11      141.88      -15.68     84.38 o 
  -9  15  11       29.51       79.59    140.48 o 
  -8  15  11       77.11       25.87    133.18 o 
  -7  15  11        4.90      148.97    150.49 o 
  -6  15  11       41.35      -75.78    129.22 o 
  -5  15  11        9.88       97.54    138.69 o 
  -4  15  11        2.48      -14.99    202.46 o 
  -3  15  11      331.85      402.58     98.18 o 
  -2  15  11       27.74       -0.60    154.09 o 
  -1  15  11       36.08      -82.87    143.13 o 
   0  15  11       35.81      -62.37     73.18 o 
   1  15  11      111.74      131.40     88.81 o 
   2  15  11        0.90       12.75     85.24 o 
  -8  16  11        4.81       51.83    131.61 o 
  -7  16  11        9.61      119.74    328.90 o 
  -6  16  11       48.02      158.84    134.91 o 
  -5  16  11       21.12      -51.04    132.49 o 
  -4  16  11        8.29      -99.72    127.03 o 
  -3  16  11       23.21      -15.49     73.24 o 
  -2  16  11       72.86       42.60    221.03 o 
  -1  16  11        0.49       25.97     81.96 o 
   0  16  11       11.54       -0.71     81.55 o 
   1  16  11       58.27       12.21     77.38 o 
  -7  17  11        0.28      137.96    135.64 o 
  -6  17  11      118.18      141.89    132.70 o 
  -5  17  11       21.47       32.75    144.28 o 
  -4  17  11        1.55     -119.66    124.11 o 
  -3  17  11       39.83       47.91     78.16 o 
  -2  17  11       81.61       40.29     99.47 o 
  -1  17  11       12.08        8.53    151.21 o 
   0  17  11        3.44      -12.38     84.64 o 
  -6  18  11       22.70      143.52    136.03 o 
  -5  18  11        6.47       32.35    133.82 o 
  -4  18  11        0.04        0.04    137.51 o 
  -3  18  11       19.76       26.25    138.74 o 
  -2  18  11       56.30        2.52    133.24 o 
  -1  18  11       17.54     -112.56     89.75 o 
  -4  19  11       85.64      290.61    149.72 o 
  -3  19  11        0.85       25.61    139.84 o 
 -11   0  12        1.07      170.66    352.17 o 
 -10   0  12      209.35      220.30    328.90 o 
  -8   0  12       48.98       65.16    152.04 o 
  -7   0  12       22.40      355.27    161.35 o 
  -6   0  12      111.50     -132.65     88.43 o 
  -5   0  12     1129.57      864.14    173.76 o 
  -4   0  12      135.33      105.50     94.64 o 
  -3   0  12       66.30       65.16     91.53 o 
  -2   0  12     1291.29     1163.56    209.44 o 
  -1   0  12      569.44      513.52    142.73 o 
   0   0  12      379.44      380.10    134.97 o 
   1   0  12        5.85      -99.29     89.98 o 
   2   0  12      378.70      361.48    152.04 o 
   3   0  12     1405.60     1258.20    242.02 o 
   4   0  12       62.20      114.80    138.08 o 
 -11   1  12       38.08        4.77    250.55 o 
 -10   1  12        2.40      387.85    350.62 o 
  -8   1  12      433.18      408.59    307.96 o 
  -7   1  12     1123.49      790.47    132.40 o 
  -6   1  12      793.05      731.98    252.88 o 
  -5   1  12       66.99      -44.91     86.88 o 
  -4   1  12      215.03      140.71     72.95 o 
  -3   1  12       15.74      -27.68     59.78 o 
  -2   1  12      321.35      269.86     82.25 o 
  -1   1  12      751.85      712.66    115.70 o 
   0   1  12     1654.04     1254.67    154.13 o 
   1   1  12      373.58      295.57    125.66 o 
   2   1  12      109.54       57.85     81.93 o 
   3   1  12        6.79      -11.83    131.87 o 
   4   1  12       33.43      -42.24     92.55 o 
 -11   2  12       24.41      601.95    397.16 o 
 -10   2  12      248.29      414.23    417.33 o 
  -9   2  12       46.58        8.49    362.26 o 
  -8   2  12      273.12      218.78     96.97 o 
  -7   2  12       81.28      -15.16    120.23 o 
  -6   2  12      459.76      357.29    100.69 o 
  -5   2  12       12.22        2.98     71.81 o 
  -4   2  12        0.85      -18.81     62.50 o 
  -3   2  12     1289.51     1229.95    160.57 o 
  -2   2  12      213.11      116.32    100.07 o 
  -1   2  12       87.47       84.85     72.90 o 
   0   2  12      256.00      225.10     83.43 o 
   1   2  12      532.42      542.73    109.76 o 
   2   2  12      262.63      197.36     92.72 o 
   3   2  12       24.08      102.58    120.23 o 
   4   2  12      464.36      364.01    174.53 o 
 -11   3  12        2.77       60.51    432.84 o 
 -10   3  12       81.45      316.49    432.84 o 
  -9   3  12        4.68      -85.33    158.24 o 
  -8   3  12      227.10      167.78    150.52 o 
  -7   3  12       25.21      -47.38     77.98 o 
  -6   3  12        8.85       10.57     78.42 o 
  -5   3  12       20.61        5.53     73.97 o 
  -4   3  12       88.87      174.18     79.43 o 
  -3   3  12      140.63       78.84     72.30 o 
  -2   3  12       26.58       30.71     61.40 o 
  -1   3  12      472.42      287.68    126.44 o 
   0   3  12      103.84      166.45     77.85 o 
   1   3  12      115.61        8.15     80.80 o 
   2   3  12      133.78      114.07     80.30 o 
   3   3  12        0.11       29.62     85.73 o 
   4   3  12       10.31      -58.93     92.69 o 
 -11   4  12       16.38      550.75    498.00 o 
  -9   4  12      182.55      416.92    157.19 o 
  -8   4  12        1.00      155.55    158.24 o 
  -7   4  12      140.51      -82.07     78.22 o 
  -6   4  12      109.74       66.27     81.63 o 
  -5   4  12       76.65       87.27     78.03 o 
  -4   4  12      129.07        1.46     79.90 o 
  -3   4  12      449.45      403.80    141.18 o 
  -2   4  12      434.66      290.12    110.93 o 
  -1   4  12      284.68      156.77     79.69 o 
   0   4  12      363.28      245.41     88.68 o 
   1   4  12       75.98      -48.12     71.18 o 
   2   4  12        0.29       51.77     77.49 o 
   3   4  12      219.97      100.55     90.93 o 
 -11   5  12      146.22      940.16    552.30 o 
  -9   5  12        0.07      177.21    154.58 o 
  -8   5  12      366.59      666.10    175.79 o 
  -7   5  12       76.38      143.14     82.01 o 
  -6   5  12      108.88      165.77     85.21 o 
  -5   5  12     1237.49     1066.79    148.94 o 
  -4   5  12       98.09      114.09     97.74 o 
  -3   5  12      101.92       60.75     75.59 o 
  -2   5  12        1.01      -55.86     65.23 o 
  -1   5  12      714.91      429.32    220.30 o 
   0   5  12        4.09      -54.75     63.64 o 
   1   5  12       27.71       23.12     75.44 o 
   2   5  12      244.41      123.12     84.04 o 
   3   5  12       45.37      160.09    100.37 o 
 -10   6  12        0.45        6.11    157.70 o 
  -9   6  12      218.13      355.27    201.68 o 
  -8   6  12       20.36       31.37    152.63 o 
  -7   6  12       11.73      314.43    237.37 o 
  -6   6  12      332.70      446.80    106.98 o 
  -5   6  12      130.86      147.35    161.35 o 
  -4   6  12      787.44      801.12    126.55 o 
  -3   6  12       10.23        1.53     72.64 o 
  -2   6  12      161.48      383.44     97.71 o 
  -1   6  12       76.94      109.05     75.44 o 
   0   6  12       97.84      136.00     81.11 o 
   1   6  12       61.33       62.13     76.38 o 
   2   6  12      140.36        8.42    156.69 o 
   3   6  12      422.60      219.48    105.74 o 
 -10   7  12       65.97       -5.37    148.42 o 
  -9   7  12      133.19      154.43    155.80 o 
  -8   7  12       10.77       17.19    145.24 o 
  -7   7  12      614.78      836.95    242.02 o 
  -6   7  12      517.79      483.34    110.78 o 
  -5   7  12       12.74      -11.47     80.67 o 
  -4   7  12      572.34      473.59    138.08 o 
  -3   7  12      162.76      240.07     90.39 o 
  -2   7  12     1040.17      765.53    140.40 o 
  -1   7  12        3.65      111.20     70.85 o 
   0   7  12      760.59      543.36    235.81 o 
   1   7  12      881.34      724.25    123.32 o 
   2   7  12       35.58      -35.81     87.45 o 
   3   7  12      107.61      100.24     98.02 o 
 -10   8  12      126.06        8.12    150.80 o 
  -9   8  12       22.22      -97.23    193.15 o 
  -8   8  12      173.00      287.95    155.49 o 
  -7   8  12       88.47      267.47    160.07 o 
  -6   8  12       15.59       96.42     76.49 o 
  -5   8  12      125.80      274.52     88.53 o 
  -4   8  12      501.99      383.73    208.67 o 
  -3   8  12     1207.84     1050.95    144.41 o 
  -2   8  12      290.60      300.48     92.55 o 
  -1   8  12       77.47       61.39    138.08 o 
   0   8  12        3.53       -2.25     72.92 o 
   1   8  12      143.14       50.30     92.41 o 
   2   8  12      344.22      373.57    162.12 o 
   3   8  12      203.42      152.52    106.45 o 
 -10   9  12       18.59      -48.93    148.42 o 
  -9   9  12        1.68     -195.82    136.50 o 
  -8   9  12      226.83      284.32    166.06 o 
  -7   9  12        5.07      -51.79    138.49 o 
  -6   9  12      196.81      225.68    157.61 o 
  -5   9  12     1177.64     1056.51    150.08 o 
  -4   9  12       96.73      146.81    127.99 o 
  -3   9  12        2.18       94.15    123.34 o 
  -2   9  12        0.01       37.67     67.85 o 
  -1   9  12     1155.24     1073.70    151.26 o 
   0   9  12      157.58       76.36     84.30 o 
   1   9  12       28.92       87.69     87.17 o 
   2   9  12      952.07      957.39    156.92 o 
 -10  10  12       81.43      164.42    157.92 o 
  -9  10  12        1.98     -191.10    135.45 o 
  -8  10  12       77.81     -176.43    200.91 o 
  -7  10  12       29.70      182.06    145.94 o 
  -6  10  12       27.55      152.63    149.95 o 
  -5  10  12      148.82      287.35     92.44 o 
  -4  10  12      457.85      508.84    106.55 o 
  -3  10  12      558.26      521.63    153.59 o 
  -2  10  12      123.15      152.64     78.36 o 
  -1  10  12        6.88       10.41     81.97 o 
   0  10  12       12.69      -32.99     86.35 o 
   1  10  12      100.17       72.41     93.87 o 
   2  10  12      103.01      119.11     94.44 o 
  -9  11  12       12.85      -64.40    146.56 o 
  -8  11  12      164.75        0.59    143.01 o 
  -7  11  12      194.17      209.11    284.68 o 
  -6  11  12      179.61      192.43    187.72 o 
  -5  11  12        0.21       32.00     69.14 o 
  -4  11  12      331.53      304.38    103.17 o 
  -3  11  12       28.89      -65.12     72.12 o 
  -2  11  12      291.07      239.96    214.87 o 
  -1  11  12       85.11       57.81     81.89 o 
   0  11  12      143.11       84.37     92.09 o 
   1  11  12      339.95      421.10    114.12 o 
   2  11  12      111.88       16.17     89.38 o 
  -9  12  12       62.77       45.28    190.05 o 
  -8  12  12       34.99      -97.37    141.98 o 
  -7  12  12        0.18     -203.73    135.82 o 
  -6  12  12        7.76     -227.87    168.33 o 
  -5  12  12       69.06      188.90    150.18 o 
  -4  12  12       54.80      144.05     79.09 o 
  -3  12  12       16.46       31.78    127.99 o 
  -2  12  12       61.35      103.79     82.27 o 
  -1  12  12        0.61       40.72     79.23 o 
   0  12  12       23.79      -12.35     87.59 o 
   1  12  12       36.80       33.14    114.32 o 
  -8  13  12       12.45     -157.55    138.03 o 
  -7  13  12       33.43       60.36    149.52 o 
  -6  13  12        3.31      -52.75    145.30 o 
  -5  13  12        2.50       46.45    151.70 o 
  -4  13  12       42.97      125.92     81.32 o 
  -3  13  12        2.61       61.84     82.38 o 
  -2  13  12       46.79       93.06     86.69 o 
  -1  13  12       53.59      -14.07     78.96 o 
   0  13  12       31.95       13.57    117.11 o 
   1  13  12       16.83      -25.98     81.52 o 
  -8  14  12        4.03     -155.26    134.28 o 
  -7  14  12        6.53       -5.95    146.56 o 
  -6  14  12       13.90      218.75    157.97 o 
  -5  14  12       76.83      -63.71    142.91 o 
  -4  14  12       79.91       82.04     80.78 o 
  -3  14  12        0.00       44.88    114.85 o 
  -2  14  12      182.08       57.51     85.79 o 
  -1  14  12        1.07       46.25    145.06 o 
   0  14  12      117.39       -6.15    105.69 o 
  -7  15  12       55.69       69.71    142.60 o 
  -6  15  12        6.69      -82.13    183.07 o 
  -5  15  12      125.62      156.71    230.38 o 
  -4  15  12        4.00      -67.41    138.22 o 
  -3  15  12       15.42       86.82    180.26 o 
  -2  15  12        0.34       -0.83     70.68 o 
  -1  15  12      161.59      -20.04     93.08 o 
  -6  16  12       62.05      -56.76    142.56 o 
  -5  16  12       11.80      112.95    147.90 o 
  -4  16  12       90.41      340.05    161.01 o 
  -3  16  12      204.18       96.76    186.26 o 
  -2  16  12       17.69       18.97    207.05 o 
  -8   1  13        4.23       98.61     97.57 o 
  -7   1  13       21.79      146.25     93.86 o 
  -6   1  13      177.68       59.45     76.38 o 
  -5   1  13      177.30      116.26     72.30 o 
  -4   1  13      219.93       96.37    111.70 o 
  -3   1  13       66.66       40.03     67.41 o 
  -2   1  13      719.35      449.86    124.11 o 
  -1   1  13       48.32      124.32     93.08 o 
   0   1  13      179.78      167.83     82.78 o 
   1   1  13       97.77       51.92    152.81 o 
   2   1  13       89.69       36.09     83.03 o 
  -8   2  13       56.70      -10.18    237.85 o 
  -7   2  13      550.63      365.13    195.48 o 
  -6   2  13      145.17       20.37     82.21 o 
  -5   2  13       78.54        0.93     95.41 o 
  -4   2  13      111.05      182.96     72.95 o 
  -3   2  13        6.24      -52.51     77.57 o 
  -2   2  13       23.00      -32.36     64.71 o 
  -1   2  13       68.00       82.54     72.90 o 
   0   2  13      305.06      261.98     91.36 o 
   1   2  13      325.15      177.58     91.88 o 
   2   2  13       50.23       52.49     79.38 o 
  -9   3  13       46.58        3.10    186.17 o 
  -8   3  13      130.46      139.84    179.96 o 
  -7   3  13      211.54     -104.28    217.97 o 
  -6   3  13      338.18      201.82     91.01 o 
  -5   3  13       76.82      187.53     87.80 o 
  -4   3  13      135.16       77.66     75.26 o 
  -3   3  13     1435.93     1000.37    307.18 o 
  -2   3  13      199.51       38.79    103.94 o 
  -1   3  13      101.56       59.99     75.60 o 
   0   3  13      123.09      106.07     78.85 o 
   1   3  13      476.48      296.18     92.40 o 
   2   3  13      206.35      163.20     88.30 o 
  -9   4  13       32.29       64.91    276.93 o 
  -8   4  13      670.44      927.52    207.11 o 
  -7   4  13      137.39      -21.99    256.76 o 
  -6   4  13      509.70      524.62    150.49 o 
  -5   4  13      678.94      572.75    178.41 o 
  -4   4  13        0.16       -9.31     86.88 o 
  -3   4  13       51.65       83.89    107.82 o 
  -2   4  13       24.33      -20.32     89.21 o 
  -1   4  13      881.65      815.21    127.52 o 
   0   4  13      337.01      195.36     88.84 o 
   1   4  13      174.87      134.57     86.48 o 
   2   4  13      314.12      133.10     84.24 o 
  -9   5  13      807.55     1195.04    254.43 o 
  -8   5  13      126.64      160.61    167.60 o 
  -7   5  13       52.06      111.73    145.18 o 
  -6   5  13      155.92       22.95     80.20 o 
  -5   5  13      557.80      239.14    155.92 o 
  -4   5  13      777.27      727.07    125.13 o 
  -3   5  13       31.52       20.80     72.61 o 
  -2   5  13     1380.33     1490.91    235.81 o 
  -1   5  13      273.29      231.58     87.10 o 
   0   5  13      212.21       99.04    127.22 o 
   1   5  13        0.57       54.35     81.75 o 
  -9   6  13       30.16      193.00    208.67 o 
  -8   6  13        7.54      130.46    167.72 o 
  -7   6  13      614.43      218.61    346.74 o 
  -6   6  13      320.16      328.64    174.53 o 
  -5   6  13       11.95       37.13     78.81 o 
  -4   6  13      516.02      367.77    187.72 o 
  -3   6  13       28.27      136.07     84.50 o 
  -2   6  13      376.79      294.00     96.53 o 
  -1   6  13        8.83       18.85     89.98 o 
   0   6  13      556.85      466.57    110.15 o 
   1   6  13      636.34      576.92    113.62 o 
  -9   7  13       30.05      269.08    169.60 o 
  -8   7  13       40.29      115.33    171.10 o 
  -7   7  13        9.07      222.74    175.00 o 
  -6   7  13      188.91      169.68    102.39 o 
  -5   7  13       85.99       15.05     83.92 o 
  -4   7  13       17.16      -18.24     77.28 o 
  -3   7  13      185.89      194.79     89.00 o 
  -2   7  13      135.64      129.22     77.29 o 
  -1   7  13       86.23      114.23     76.58 o 
   0   7  13       56.51        9.35    103.94 o 
   1   7  13       23.78      107.97     77.18 o 
  -9   8  13       18.56       -5.65    160.58 o 
  -8   8  13      315.41      596.59    246.67 o 
  -7   8  13       37.24      216.98    185.39 o 
  -6   8  13        0.88       88.61    103.53 o 
  -5   8  13      238.89      182.72     91.78 o 
  -4   8  13      200.84        0.00     93.08 o 
  -3   8  13       14.15      -80.30     78.35 o 
  -2   8  13      325.13      212.45    179.96 o 
  -1   8  13      714.07      641.61    119.65 o 
   0   8  13        7.83       55.57     77.02 o 
   1   8  13       98.80      137.09    137.30 o 
  -8   9  13       38.77       59.43    163.98 o 
  -7   9  13       62.61      140.97    234.26 o 
  -6   9  13        0.58      248.88    223.40 o 
  -5   9  13        9.15      -28.89     75.32 o 
  -4   9  13       98.17       83.46     78.96 o 
  -3   9  13       26.10       -7.29    228.83 o 
  -2   9  13        5.55      -21.86     91.53 o 
  -1   9  13        0.11        6.39     75.39 o 
   0   9  13        0.41       33.30    145.83 o 
  -8  10  13      123.55      212.47    174.17 o 
  -7  10  13        0.75      180.54    172.06 o 
  -6  10  13      161.62      191.44    174.83 o 
  -5  10  13      620.46      784.08    118.90 o 
  -4  10  13        7.26       59.74     86.88 o 
  -3  10  13       18.46       17.26    125.66 o 
  -2  10  13       28.66        1.41     83.28 o 
  -1  10  13      360.37      180.36     98.16 o 
   0  10  13       15.08       15.62     88.88 o 
  -7  11  13       59.12      261.63    173.59 o 
  -6  11  13       42.62       52.09    169.19 o 
  -5  11  13      162.69      194.67    101.85 o 
  -4  11  13      198.18      201.84    183.84 o 
  -3  11  13      488.35      562.10    120.26 o 
  -2  11  13       66.06       45.68     82.14 o 
  -1  11  13        1.49      -24.87     83.39 o 
  -7  12  13      296.46      494.69    483.27 o 
  -6  12  13      286.09      723.37    192.34 o 
  -5  12  13      111.17      360.32    183.82 o 
  -4  12  13      376.79      641.99    138.16 o 
  -3  12  13       21.73       87.20     84.36 o 
  -2  12  13      285.69      284.88    217.20 o 
  -5  13  13      227.39      522.98    196.94 o 
  -4  13  13      361.99      525.83    133.49 o 
  -3  13  13       63.77      100.59    104.72 o 
  -8   0  14      126.43      198.58    124.11 o 
  -7   0  14        2.52      -18.62    102.39 o 
  -6   0  14      114.16       -3.10    111.70 o 
  -5   0  14      339.03      209.44    127.22 o 
  -4   0  14      452.17      131.87    110.15 o 
  -3   0  14       19.56      139.63    110.15 o 
  -2   0  14      841.43      671.76    172.21 o 
  -1   0  14      431.04      409.57    133.42 o 
  -8   1  14      102.20       62.20     93.08 o 
  -7   1  14      411.74      103.15     84.59 o 
  -6   1  14      248.88      258.09     91.97 o 
  -5   1  14      269.10       96.80     78.78 o 
  -4   1  14      302.61      235.87    119.46 o 
  -3   1  14       12.87       -0.31     70.60 o 
  -2   1  14       50.88      184.09     86.10 o 
  -1   1  14      313.27      107.31    137.30 o 
  -8   2  14      152.43      172.21    184.62 o 
  -7   2  14       86.33      -49.93     82.60 o 
  -6   2  14      188.99      146.75     88.13 o 
  -5   2  14       23.74       61.11     70.11 o 
  -4   2  14       73.08      -20.75     69.80 o 
  -3   2  14      758.91      403.06     97.04 o 
  -2   2  14       45.48      127.77     78.43 o 
  -1   2  14      208.59       68.81     78.42 o 
  -8   3  14      118.15      173.67    169.52 o 
  -7   3  14       33.36      212.93    120.23 o 
  -6   3  14       61.58       46.30    192.38 o 
  -5   3  14       73.25      -25.52     73.80 o 
  -4   3  14       12.26      -92.87     61.92 o 
  -3   3  14       18.78      -77.15     69.01 o 
  -2   3  14       27.92      -52.83     68.56 o 
  -1   3  14      168.73      100.96     81.16 o 
  -8   4  14       27.87     -163.06    274.60 o 
  -7   4  14       81.89      141.60     95.02 o 
  -6   4  14       66.66       78.92    103.17 o 
  -5   4  14       44.28      -28.72     78.65 o 
  -4   4  14       18.87       11.65     73.02 o 
  -3   4  14      106.55       47.57     75.95 o 
  -2   4  14      193.40       -2.82     73.28 o 
  -1   4  14       61.81       62.54     74.18 o 
  -7   5  14        7.42     -235.81    186.17 o 
  -6   5  14       60.40      169.83     98.06 o 
  -5   5  14      259.48      373.45    108.17 o 
  -4   5  14       12.26      -80.96    164.45 o 
  -3   5  14       12.34       40.83     99.29 o 
  -2   5  14       12.37      -71.26     67.81 o 
  -7   6  14        2.22      174.51    179.17 o 
  -6   6  14       55.46       11.89     91.53 o 
  -5   6  14       73.17      114.84     93.72 o 
  -4   6  14      206.42      165.48     91.58 o 
  -3   6  14        1.29       24.13     76.04 o 
  -2   6  14       96.59      -40.67     69.30 o 
  -6   7  14      450.21      187.36    212.54 o 
  -5   7  14       10.06     -141.72    125.66 o 
  -4   7  14      427.67      414.99    175.31 o 
  -3   7  14        9.75     -103.69     69.13 o 
  -2   7  14      240.00       97.83     73.43 o 
  -6   8  14        6.65      -54.30    200.13 o 
  -5   8  14       75.40      -95.02     89.98 o 
  -4   8  14      359.93      350.62    102.68 o 
  -3   8  14      338.39      302.98     99.95 o 
                                                 
